# Supplementary material for: Transcriptome landscape of Synechococcus elongatus PCC 7942 for nitrogen starvation responses using RNA-seq
Source: Sci Rep. 2016 Aug 4;6:30584. doi: 10.1038/srep30584 (PMC4973221; doi:10.1038/srep30584)
Supplement: Supplementary Information [file srep30584-s1.xls]

## Sheet: Data
Supplementary Table S1. List of genes and transriptomic data of S. elognatus PCC 7942 for nitorgen starvation
gene	gene_link	ko	ko_link	domain	kegg_definition	cynobase_definition	cyanobase_category (COG)	CyOG category (only for photosystem)	deg	rpkm_Cn	rpkm_Nm	rpkm_Np	deg_Nm/Np	deg_Nm/Cn	deg_Np/Cn	Pvalue_Nm/Np	Pvalue_Nm/Cn	Pvalue_Np/Cn
Synpcc7942_0001	Synpcc7942_0001	K02338	K02338	dnaN	DNA polymerase III subunit beta (EC:2.7.7.7); K02338 DNA polymerase III subunit beta [EC:2.7.7.7]	DNA polymerase III subunit beta	Replication, recombination and repair	Not in CyOGs	no	119	117.5	97.5	0.02	0.16	0.15	0.968708	0.693077	0.72244
Synpcc7942_0002	Synpcc7942_0002				hypothetical protein	hypothetical protein	Function unknown	Not in CyOGs	no	94	147.5	138	0.06	0.97	0.92	0.892672	0.0188557	0.0267478
Synpcc7942_0003	Synpcc7942_0003	K01952	K01952	purL	phosphoribosylformylglycinamidine synthase II (EC:6.3.5.3); K01952 phosphoribosylformylglycinamidine synthase [EC:6.3.5.3]	phosphoribosylformylglycinamidine synthase II	Nucleotide transport and metabolism	Not in CyOGs	no	118	101	186.5	-0.45	-0.12	0.33	0.271463	0.771304	0.417819
Synpcc7942_0004	Synpcc7942_0004	K00764	K00764	purF	amidophosphoribosyltransferase (EC:2.4.2.14); K00764 amidophosphoribosyltransferase [EC:2.4.2.14]	amidophosphoribosyltransferase	Nucleotide transport and metabolism	Not in CyOGs	no	218.5	214.5	424.5	-0.63	-0.16	0.46	0.126741	0.690392	0.257626
Synpcc7942_0005	Synpcc7942_0005	K06901	K06901		hypothetical protein; K06901 putative MFS transporter, AGZA family, xanthine/uracil permease	hypothetical protein	General function prediction only	Not in CyOGs	no	49	38.5	35.5	-0.03	-0.75	-0.72	0.940613	0.0681441	0.0805378
Synpcc7942_0006	Synpcc7942_0006				hypothetical protein	hypothetical protein	Not in COGs	Not in CyOGs	yes	46	30.5	11.5	1.13	-1.12	-2.25	0.00932528	0.00792941	4.25493e-07
Synpcc7942_0007	Synpcc7942_0007				hypothetical protein	hypothetical protein	Not in COGs	Not in CyOGs	no	72	49.5	26.5	0.61	-0.44	-1.06	0.146535	0.284122	0.0126362
Synpcc7942_0008	Synpcc7942_0008				hypothetical protein	hypothetical protein	Not in COGs	Not in CyOGs	no	100	88	71	0.24	0.1	-0.14	0.558559	0.81275	0.727494
Synpcc7942_0009	Synpcc7942_0009	K01940	K01940	argG	argininosuccinate synthase (EC:6.3.4.5); K01940 argininosuccinate synthase [EC:6.3.4.5]	argininosuccinate synthase	Amino acid transport and metabolism	Not in CyOGs	no	91.5	121	121	0.44	0.57	0.13	0.283705	0.168597	0.75939
Synpcc7942_0010	Synpcc7942_0010			dedA	hypothetical protein	hypothetical protein	Function unknown	Not in CyOGs	no	114.5	78.5	147.5	-0.58	-0.58	0	0.161726	0.159402	0.994552
Synpcc7942_0011	Synpcc7942_0011				hypothetical protein	hypothetical protein	Not in COGs	Not in CyOGs	no	46.5	55.5	34.5	0.54	-0.22	-0.76	0.197277	0.586853	0.0684384
Synpcc7942_0012	Synpcc7942_0012	K02990	K02990	rpsF	rpsF; 30S ribosomal protein S6; K02990 small subunit ribosomal protein S6	30S ribosomal protein S6	Translation	Not in CyOGs	no	495.5	1170.5	610	0.64	0.97	0.33	0.119413	0.0188357	0.420651
Synpcc7942_0013	Synpcc7942_0013				hypothetical protein	hypothetical protein	Not in COGs	Not in CyOGs	yes	861	5857	456	3.35	2.96	-0.39	7.09861e-14	1.7808e-11	0.336407
Synpcc7942_0014	Synpcc7942_0014				hypothetical protein	hypothetical protein	Not in COGs	Not in CyOGs	yes	620	6111.5	473	3.56	3.54	-0.02	3.43518e-15	4.25675e-15	0.970023
Synpcc7942_0015	Synpcc7942_0015	K07336	K07336	ybiX	hydroxylase; K07336 PKHD-type hydroxylase [EC:1.14.11.-]	putative hydroxylase	Function unknown	Not in CyOGs	yes	55	158	36	2.59	1.92	-0.67	2.92494e-09	6.22586e-06	0.105124
Synpcc7942_0016	Synpcc7942_0016				hypothetical protein	hypothetical protein	Not in COGs	Not in CyOGs	no	62	62.5	40.5	1.02	0.25	-0.76	0.0151563	0.540065	0.0671743
Synpcc7942_0017	Synpcc7942_0017	K01625	K01625	eda	keto-hydroxyglutarate-aldolase/keto-deoxy-phosphogluconate aldolase (EC:4.1.2.14); K01625 2-dehydro-3-deoxyphosphogluconate aldolase / (4S)-4-hydroxy-2-oxoglutarate aldolase [EC:4.1.2.14 4.1.3.42]	keto-hydroxyglutarate-aldolase/keto-deoxy- phosphogluconate aldolase	Carbohydrate transport and metabolism	Not in CyOGs	yes	51	75	29.5	1.19	0.02	-1.17	0.00451671	0.953962	0.00538855
Synpcc7942_0018	Synpcc7942_0018	K01879	K01879	glyS	glyS; glycyl-tRNA synthetase subunit beta (EC:6.1.1.14); K01879 glycyl-tRNA synthetase beta chain [EC:6.1.1.14]	glycyl-tRNA synthetase subunit beta	Translation	Not in CyOGs	no	60.5	49.5	38	0.11	-0.64	-0.75	0.789111	0.117788	0.0678669
Synpcc7942_0019	Synpcc7942_0019	K00392	K00392	cysI	sulfite reductase subunit beta (EC:1.8.7.1); K00392 sulfite reductase (ferredoxin) [EC:1.8.7.1]	Sulfite reductase, ferredoxin dependent	Inorganic ion transport and metabolism	Not in CyOGs	no	77.5	81	66.5	0.01	0.22	0.21	0.974863	0.591339	0.613506
Synpcc7942_0020	Synpcc7942_0020				hypothetical protein	hypothetical protein	Not in COGs	Not in CyOGs	no	45.5	28.5	23.5	0.18	-0.41	-0.59	0.668735	0.31866	0.157035
Synpcc7942_0021	Synpcc7942_0021	K05895	K05895		cbiJ, cobK; cobalt-precorrin-6x reductase (EC:1.3.1.54); K05895 precorrin-6A/cobalt-precorrin-6A reductase [EC:1.3.1.54 1.3.1.106]	cobalt-precorrin-6x reductase	Coenzyme transport and metabolism	Not in CyOGs	yes	28	18	7	1.71	-0.23	-1.94	9.65558e-05	0.572091	1.04367e-05
Synpcc7942_0022	Synpcc7942_0022				hypothetical protein	hypothetical protein	Function unknown	Not in CyOGs	yes	51	70	40	1.18	0.53	-0.65	0.00460187	0.197696	0.115288
Synpcc7942_0023	Synpcc7942_0023	K07300	K07300		calcium/proton exchanger; K07300 Ca2+:H+ antiporter	calcium/proton exchanger	Inorganic ion transport and metabolism	Not in CyOGs	yes	29.5	62	23.5	1.24	0.6	-0.64	0.00294997	0.145432	0.120462
Synpcc7942_0024	Synpcc7942_0024				hypothetical protein	hypothetical protein	Not in COGs	Not in CyOGs	no	44.5	83	38.5	0.75	0.4	-0.35	0.068221	0.331492	0.389079
Synpcc7942_0025	Synpcc7942_0025				hypothetical protein	hypothetical protein	General function prediction only	Not in CyOGs	no	66.5	72	66	-0.11	0.31	0.41	0.795525	0.452706	0.313255
Synpcc7942_0026	Synpcc7942_0026			ydjG	hypothetical protein	hypothetical protein	Energy production and conversion	Not in CyOGs	no	40.5	29.5	39	-0.47	-0.16	0.31	0.259985	0.698197	0.459427
Synpcc7942_0027	Synpcc7942_0027	K00652	K00652	bioF	8-amino-7-oxononanoate synthase (EC:2.3.1.47); K00652 8-amino-7-oxononanoate synthase [EC:2.3.1.47]	8-amino-7-oxononanoate synthase	Coenzyme transport and metabolism	Not in CyOGs	no	33	25	31	0.16	0	-0.16	0.693698	0.997611	0.691698
Synpcc7942_0028	Synpcc7942_0028				hypothetical protein	hypothetical protein	Not in COGs	Not in CyOGs	no	26	17.5	18.5	0.34	-0.31	-0.65	0.422981	0.451697	0.123236
Synpcc7942_0029	Synpcc7942_0029				hypothetical protein	hypothetical protein	Secondary metabolites biosynthesis, transport and catabolism	Not in CyOGs	yes	16	14	8	0.6	-0.71	-1.31	0.161418	0.0912089	0.0024226
Synpcc7942_0030	Synpcc7942_0030	K01935	K01935	bioD	dethiobiotin synthase (EC:6.3.3.3); K01935 dethiobiotin synthetase [EC:6.3.3.3]	dethiobiotin synthase	Coenzyme transport and metabolism	Not in CyOGs	no	44	54	46	-0.11	-0.13	-0.02	0.798235	0.755206	0.955828
Synpcc7942_0031	Synpcc7942_0031	K00833	K00833	bioA	aminotransferase (EC:2.6.1.-); K00833 adenosylmethionine-8-amino-7-oxononanoate aminotransferase [EC:2.6.1.62]	aminotransferase	Coenzyme transport and metabolism	Not in CyOGs	no	57	56	29.5	0.64	0.05	-0.58	0.123541	0.89978	0.157009
Synpcc7942_0032	Synpcc7942_0032				hypothetical protein	hypothetical protein	Function unknown	Not in CyOGs	no	144	231	109.5	0.97	0.9	-0.07	0.0194646	0.0294506	0.867218
Synpcc7942_0033	Synpcc7942_0033	K07075	K07075		hypothetical protein; K07075	hypothetical protein	General function prediction only	Not in CyOGs	yes	131.5	177.5	110	1.16	0.84	-0.32	0.00528974	0.0415245	0.437686
Synpcc7942_0034	Synpcc7942_0034				N-acetylornithine aminotransferase	N-acetylornithine aminotransferase	Not in COGs	Not in CyOGs	no	131.5	146.5	130	0.59	0.35	-0.24	0.163099	0.400505	0.574679
Synpcc7942_0035	Synpcc7942_0035				hypothetical protein	hypothetical protein	Not in COGs	Not in CyOGs	yes	85	178.5	70	1.23	0.56	-0.67	0.00314432	0.170301	0.106207
Synpcc7942_0036	Synpcc7942_0036				hypothetical protein	hypothetical protein	Not in COGs	Not in CyOGs	yes	32	79	15.5	2.03	0.81	-1.22	2.46552e-06	0.0500478	0.00394157
Synpcc7942_0037	Synpcc7942_0037				hypothetical protein	hypothetical protein	Not in COGs	Not in CyOGs	yes	88.5	155	28	2.17	0.91	-1.25	7.67029e-07	0.0287816	0.00354455
Synpcc7942_0038	Synpcc7942_0038				mutator MutT protein	mutator MutT protein	Replication, recombination and repair	Not in CyOGs	no	83	73.5	55	0.38	0.11	-0.27	0.358904	0.788605	0.515548
Synpcc7942_0039	Synpcc7942_0039	K00033	K00033	gnd	6-phosphogluconate dehydrogenase (EC:1.1.1.44); K00033 6-phosphogluconate dehydrogenase [EC:1.1.1.44]	6-phosphogluconate dehydrogenase	Carbohydrate transport and metabolism	Not in CyOGs	no	179	264.5	254.5	0.48	0.73	0.25	0.239937	0.0756192	0.543538
Synpcc7942_0040	Synpcc7942_0040	K01633	K01633		dihydroneopterin aldolase dihydroneopterin aldolase; K01633 dihydroneopterin aldolase [EC:4.1.2.25]	dihydroneopterin aldolase Dihydroneopterin aldolase	Coenzyme transport and metabolism	Not in CyOGs	no	122	166.5	176.5	0.28	0.47	0.19	0.492034	0.251753	0.646003
Synpcc7942_0041	Synpcc7942_0041				transport protein	probable transport protein	Inorganic ion transport and metabolism	Not in CyOGs	yes	34	57	19	1.43	0.25	-1.18	0.000691502	0.541243	0.0049478
Synpcc7942_0042	Synpcc7942_0042	K02902	K02902	rpmB	rpmB; 50S ribosomal protein L28; K02902 large subunit ribosomal protein L28	50S ribosomal protein L28	Translation	Not in CyOGs	no	1177	1045.5	1205.5	-0.51	-0.39	0.12	0.21292	0.337994	0.772401
Synpcc7942_0043	Synpcc7942_0043				hypothetical protein	hypothetical protein	Not in COGs	Not in CyOGs	no	29.5	21.5	10.5	0.73	-0.38	-1.11	0.0946586	0.367644	0.0112518
Synpcc7942_0044	Synpcc7942_0044				hypothetical protein	hypothetical protein	Not in COGs	Not in CyOGs	no	59	29	28.5	-0.02	-0.72	-0.7	0.955417	0.0805699	0.0911281
Synpcc7942_0045	Synpcc7942_0045				TPR repeat-containing protein	TPR repeat	Not in COGs	Not in CyOGs	yes	49	57.5	27	1.57	0.66	-0.91	0.000193222	0.110554	0.0280035
Synpcc7942_0046	Synpcc7942_0046				ubiquinone/menaquinone biosynthesis methylase-like protein	Methylase involved in ubiquinone/menaquinone biosynthesis-like	Secondary metabolites biosynthesis, transport and catabolism	Not in CyOGs	yes	125	161	80	1.41	0.47	-0.93	0.000752539	0.2474	0.0240832
Synpcc7942_0047	Synpcc7942_0047				TPR repeat-containing protein	TPR repeat	Not in COGs	Not in CyOGs	no	410	662	681.5	-0.21	0.31	0.51	0.615837	0.448354	0.208583
Synpcc7942_0048	Synpcc7942_0048	K02650	K02650		pilin polypeptide PilA-like protein; K02650 type IV pilus assembly protein PilA	pilin polypeptide PilA-like	Not in COGs	Not in CyOGs	no	13107.5	17735	14787.5	-0.04	0.1	0.14	0.918911	0.810942	0.733125
Synpcc7942_0049	Synpcc7942_0049	K02650	K02650		pilin polypeptide PilA-like protein; K02650 type IV pilus assembly protein PilA	pilin polypeptide PilA-like	Not in COGs	Not in CyOGs	no	54489	59169	27239.5	0.76	0.23	-0.54	0.063062	0.581059	0.188986
Synpcc7942_0050	Synpcc7942_0050				hypothetical protein	hypothetical protein	Cell wall/membrane biogenesis	Not in CyOGs	no	419	421.5	390.5	0.02	0.26	0.25	0.963712	0.518548	0.548429
Synpcc7942_0051	Synpcc7942_0051				TPR repeat-containing protein	TPR repeat	Posttranslational modification, protein turnover, chaperones	Not in CyOGs	no	127	139	130	0.6	0.43	-0.17	0.143425	0.296265	0.672936
Synpcc7942_0052	Synpcc7942_0052				hypothetical protein	hypothetical protein	Function unknown	Not in CyOGs	no	256.5	262.5	339	0.05	0.1	0.05	0.900031	0.799638	0.898093
Synpcc7942_0053	Synpcc7942_0053				hypothetical protein	hypothetical protein	Cell wall/membrane biogenesis	Not in CyOGs	no	93	161	80.5	0.86	0.44	-0.42	0.0360756	0.282453	0.301575
Synpcc7942_0054	Synpcc7942_0054				hypothetical protein	hypothetical protein	Defense mechanisms	Not in CyOGs	no	170.5	298	142	0.74	0.45	-0.29	0.0724324	0.273342	0.47872
Synpcc7942_0055	Synpcc7942_0055				hypothetical protein	hypothetical protein	Not in COGs	Not in CyOGs	no	650	812	339	0.87	0.36	-0.5	0.0356186	0.378221	0.218164
Synpcc7942_0056	Synpcc7942_0056	K13010	K13010	rffA	perosamine synthetase; K13010 perosamine synthetase [EC:2.6.1.102]	perosamine synthetase	Cell wall/membrane biogenesis	Not in CyOGs	no	145	169.5	83.5	0.91	0.47	-0.44	0.0272472	0.254647	0.278901
Synpcc7942_0057	Synpcc7942_0057				C-3 methyl transferase	putative C-3 methyl transferase	Not in COGs	Not in CyOGs	no	93.5	96	77.5	0.78	0.42	-0.36	0.0572374	0.303857	0.377493
Synpcc7942_0058	Synpcc7942_0058	K01790	K01790		dTDP-4-dehydrorhamnose 3,5-epimerase (EC:5.1.3.13); K01790 dTDP-4-dehydrorhamnose 3,5-epimerase [EC:5.1.3.13]	dTDP-4-dehydrorhamnose 3,5-epimerase	Cell wall/membrane biogenesis	Not in CyOGs	no	139	120.5	132.5	0.22	0.02	-0.2	0.594735	0.967916	0.622899
Synpcc7942_0059	Synpcc7942_0059				hypothetical protein	hypothetical protein	Not in COGs	Not in CyOGs	no	176	266	281	-0.31	0.07	0.38	0.455284	0.857278	0.354811
Synpcc7942_0060	Synpcc7942_0060				hypothetical protein	hypothetical protein	Not in COGs	Not in CyOGs	no	73	113.5	50	0.87	0.16	-0.7	0.039036	0.696615	0.0927668
Synpcc7942_0061	Synpcc7942_0061	K01709	K01709		CDP-glucose 4,6-dehydratase; K01709 CDP-glucose 4,6-dehydratase [EC:4.2.1.45]	CDP-glucose 4,6-dehydratase	Cell wall/membrane biogenesis	Not in CyOGs	yes	98.5	152.5	53.5	1.26	0.72	-0.54	0.0023867	0.0780095	0.189945
Synpcc7942_0062	Synpcc7942_0062	K00978	K00978		glucose-1-phosphate cytidylyltransferase; K00978 glucose-1-phosphate cytidylyltransferase [EC:2.7.7.33]	glucose-1-phosphate cytidylyltransferase	Cell wall/membrane biogenesis	Not in CyOGs	yes	202.5	452	155.5	1.49	1.43	-0.06	0.000363784	0.000601221	0.885383
Synpcc7942_0063	Synpcc7942_0063				dual specificity protein phosphatase	dual specificity protein phosphatase	Signal transduction mechanisms	Not in CyOGs	no	33.5	14	18	0.15	-0.75	-0.9	0.731738	0.0736618	0.0356235
Synpcc7942_0064	Synpcc7942_0064				hypothetical protein	hypothetical protein	Not in COGs	Not in CyOGs	yes	87.5	64	25.5	1.65	-0.23	-1.89	0.000198467	0.575219	2.36973e-05
Synpcc7942_0065	Synpcc7942_0065	K02520	K02520	infC	infC; translation initiation factor IF-3; K02520 translation initiation factor IF-3	translation initiation factor IF-3	Translation	Not in CyOGs	no	933.5	1730	1348.5	0.22	0.55	0.33	0.594771	0.17974	0.416579
Synpcc7942_0066	Synpcc7942_0066				hypothetical protein	hypothetical protein	Cell motility	Not in CyOGs	no	53	48.5	31.5	0.36	-0.53	-0.9	0.377197	0.193507	0.0301462
Synpcc7942_0067	Synpcc7942_0067	K01992	K01992		ABC transporter permease; K01992 ABC-2 type transport system permease protein	probable permease protein of ABC transporter	Not in COGs	Not in CyOGs	no	53	36.5	24.5	0.26	-0.39	-0.65	0.530417	0.346274	0.118697
Synpcc7942_0068	Synpcc7942_0068	K01990	K01990		ATPase; K01990 ABC-2 type transport system ATP-binding protein	ATPase	Defense mechanisms	Not in CyOGs	no	34	23.5	24	-0.12	-0.29	-0.16	0.766179	0.489763	0.695628
Synpcc7942_0069	Synpcc7942_0069				hypothetical protein	hypothetical protein	Not in COGs	Not in CyOGs	no	272	151	132	0.64	-0.29	-0.93	0.122054	0.481626	0.0253562
Synpcc7942_0070	Synpcc7942_0070				hypothetical protein	hypothetical protein	Coenzyme transport and metabolism	Not in CyOGs	yes	51.5	26.5	16.5	1.08	-0.66	-1.74	0.0115631	0.112623	5.84419e-05
Synpcc7942_0071	Synpcc7942_0071			arnB	pleiotropic regulatory protein-like protein	pleiotropic regulatory protein-like	Cell wall/membrane biogenesis	Not in CyOGs	no	30	33	23.5	0.29	-0.32	-0.61	0.480873	0.441625	0.142299
Synpcc7942_0072	Synpcc7942_0072				hypothetical protein	hypothetical protein	Not in COGs	Not in CyOGs	no	55	54	37.5	0.24	-0.38	-0.62	0.556363	0.355575	0.132616
Synpcc7942_0073	Synpcc7942_0073	K03527	K03527	ispH	4-hydroxy-3-methylbut-2-enyl diphosphate reductase (EC:1.17.1.2); K03527 4-hydroxy-3-methylbut-2-enyl diphosphate reductase [EC:1.17.1.2]	4-hydroxy-3-methylbut-2-enyl diphosphate reductase	Not in COGs	Not in CyOGs	no	135	116	100	-0.05	0.03	0.08	0.897709	0.948479	0.8469
Synpcc7942_0074	Synpcc7942_0074				hypothetical protein	hypothetical protein	Not in COGs	Not in CyOGs	no	44	24	19	0.3	-0.59	-0.89	0.478666	0.162373	0.037774
Synpcc7942_0075	Synpcc7942_0075	K01262	K01262	pepP	aminopeptidase (EC:3.4.11.9); K01262 Xaa-Pro aminopeptidase [EC:3.4.11.9]	aminopeptidase P. Metallo peptidase. MEROPS family M24B	Amino acid transport and metabolism	Not in CyOGs	no	87	67	103.5	-0.18	-0.25	-0.07	0.661326	0.548751	0.87175
Synpcc7942_0076	Synpcc7942_0076	K02030	K02030	glnH	extracellular solute-binding protein; K02030 polar amino acid transport system substrate-binding protein	extracellular solute-binding protein, family 3	Amino acid transport and metabolism	Not in CyOGs	no	55	37	48.5	0.01	-0.52	-0.53	0.975676	0.208781	0.199481
Synpcc7942_0077	Synpcc7942_0077				XRE family transcriptional regulator	transcriptional regulator, XRE family	Not in COGs	Not in CyOGs	no	55.5	88	52	0.6	0.25	-0.35	0.144028	0.535162	0.398068
Synpcc7942_0078	Synpcc7942_0078			yjbQ	hypothetical protein	hypothetical protein	Not in COGs	Not in CyOGs	no	116	235	138	0.44	0.79	0.35	0.282453	0.0560608	0.399571
Synpcc7942_0079	Synpcc7942_0079				hypothetical protein	conserved hypothetical protein YCF41	Replication, recombination and repair	Not in CyOGs	no	440	522.5	397.5	0.08	0.45	0.36	0.837773	0.277024	0.377341
Synpcc7942_0080	Synpcc7942_0080	K02004	K02004	macB	ABC transporter permease; K02004 putative ABC transport system permease protein	probable ABC transporter permease protein	Defense mechanisms	Not in CyOGs	no	141	156.5	193	-0.31	0.51	0.82	0.449657	0.217079	0.0476469
Synpcc7942_0081	Synpcc7942_0081	K14761	K14761	ybcJ	RNA-binding S4; K14761 ribosome-associated protein	RNA-binding S4	Function unknown	Not in CyOGs	no	253.5	208	384	-0.47	-0.1	0.36	0.256297	0.801889	0.37614
Synpcc7942_0082	Synpcc7942_0082	K06147	K06147	msbA	ATPase; K06147 ATP-binding cassette, subfamily B, bacterial	ATPase	Defense mechanisms	Not in CyOGs	no	65.5	50.5	73.5	-0.19	-0.39	-0.2	0.642905	0.341512	0.625639
Synpcc7942_0083	Synpcc7942_0083				hypothetical protein	hypothetical protein	Not in COGs	Not in CyOGs	no	25	27.5	21	0.2	-0.33	-0.53	0.644257	0.448352	0.230188
Synpcc7942_0084	Synpcc7942_0084				hypothetical protein	hypothetical protein	Not in COGs	Not in CyOGs	no	101.5	88.5	71.5	0.02	-0.53	-0.55	0.968053	0.197114	0.184507
Synpcc7942_0085	Synpcc7942_0085			yieH	HAD family hydrolase	HAD-superfamily hydrolase subfamily IA, variant 3	General function prediction only	Not in CyOGs	no	90	65.5	37	0.54	-0.39	-0.93	0.193254	0.338731	0.0250489
Synpcc7942_0086	Synpcc7942_0086	K02438	K02438	glgX	isoamylase (EC:3.2.1.68); K02438 glycogen operon protein [EC:3.2.1.-]	isoamylase. Glycosyl Hydrolase family 13.	Carbohydrate transport and metabolism	Not in CyOGs	no	204	204.5	158	0.29	0.28	-0.02	0.474655	0.49964	0.968013
Synpcc7942_0087	Synpcc7942_0087				hypothetical protein	hypothetical protein	Cell wall/membrane biogenesis	Not in CyOGs	no	246	237.5	492.5	-0.61	0.19	0.8	0.139182	0.639413	0.0523185
Synpcc7942_0088	Synpcc7942_0088				hypothetical protein	hypothetical protein	General function prediction only	Not in CyOGs	no	89.5	111	187	-0.4	0.3	0.7	0.32564	0.464433	0.0877877
Synpcc7942_0089	Synpcc7942_0089	K01061	K01061		carboxymethylenebutenolidase (EC:3.1.1.45); K01061 carboxymethylenebutenolidase [EC:3.1.1.45]	Carboxymethylenebutenolidase	Secondary metabolites biosynthesis, transport and catabolism	Not in CyOGs	yes	106.5	386.5	86	1.97	1.47	-0.5	3.33563e-06	0.000424515	0.222536
Synpcc7942_0090	Synpcc7942_0090	K07978	K07978	lldR	GntR family transcriptional regulator; K07978 GntR family transcriptional regulator	transcriptional regulator, GntR family	Transcription	Not in CyOGs	no	38	72	39	0.59	0.58	-0.01	0.154217	0.161762	0.977557
Synpcc7942_0091	Synpcc7942_0091	K18805	K18805		hypothetical protein; K18805 chorismate lyase [EC:4.1.3.40]	conserved hypothetical protein YCF21	Not in COGs	Not in CyOGs	no	67	71.5	57.5	0.02	0.23	0.21	0.955198	0.567979	0.607515
Synpcc7942_0092	Synpcc7942_0092				hypothetical protein	hypothetical protein	Not in COGs	Not in CyOGs	no	323	265	349.5	-0.51	0.01	0.52	0.211764	0.989119	0.207158
Synpcc7942_0093	Synpcc7942_0093	K00943	K00943	tmk	thymidylate kinase (EC:2.7.4.9); K00943 dTMP kinase [EC:2.7.4.9]	Thymidylate kinase	Nucleotide transport and metabolism	Not in CyOGs	no	48	37.5	33	0.65	0.03	-0.62	0.120604	0.946399	0.1376
Synpcc7942_0094	Synpcc7942_0094	K02341	K02341		DNA polymerase III subunit delta' (EC:2.7.7.7); K02341 DNA polymerase III subunit delta' [EC:2.7.7.7]	DNA polymerase III subunit delta'	Replication, recombination and repair	Not in CyOGs	yes	39	14.5	20	-0.06	-1.13	-1.08	0.892313	0.00672768	0.0103834
Synpcc7942_0095	Synpcc7942_0095	K10697	K10697		two component transcriptional regulator; K10697 two-component system, OmpR family, response regulator RpaA	two component transcriptional regulator, winged helix family	Signal transduction mechanisms	Not in CyOGs	no	319.5	622	419.5	0.39	0.64	0.24	0.334952	0.119739	0.551293
Synpcc7942_0096	Synpcc7942_0096				hypothetical protein	hypothetical protein	Not in COGs	Not in CyOGs	yes	403	1348.5	994	0.12	1.46	1.34	0.773054	0.000456358	0.00123011
Synpcc7942_0097	Synpcc7942_0097	K02230	K02230		cobN; cobaltochelatase subunit CobN (EC:6.6.1.2); K02230 cobaltochelatase CobN [EC:6.6.1.2]	cobaltochelatase	Not in COGs	Not in CyOGs	no	42.5	27	24.5	-0.11	-0.52	-0.41	0.796873	0.205895	0.313426
Synpcc7942_0098	Synpcc7942_0098	K00873	K00873	pykF	pyruvate kinase (EC:2.7.1.40); K00873 pyruvate kinase [EC:2.7.1.40]	pyruvate kinase	Not in COGs	Not in CyOGs	no	224.5	189	141	0.34	0.02	-0.32	0.404528	0.957458	0.43519
Synpcc7942_0099	Synpcc7942_0099				hypothetical protein	hypothetical protein	General function prediction only	Not in CyOGs	no	139	98.5	139	-0.05	-0.2	-0.15	0.90884	0.63285	0.717195
Synpcc7942_0100	Synpcc7942_0100				hypothetical protein	hypothetical protein	Not in COGs	Not in CyOGs	no	82.5	102	125	0.09	0.47	0.38	0.831645	0.25514	0.355168
Synpcc7942_0101	Synpcc7942_0101	K03885	K03885	ndh	type 2 NADH dehydrogenase; K03885 NADH dehydrogenase [EC:1.6.99.3]	type 2 NADH dehydrogenase	Energy production and conversion	NADH:plastoquinone oxidoreductase	no	315	512	589	-0.37	0.33	0.69	0.372123	0.420816	0.0907812
Synpcc7942_0102	Synpcc7942_0102				hypothetical protein	hypothetical protein	Function unknown	Not in CyOGs	no	147.5	245.5	228	-0.2	0.43	0.62	0.63126	0.296539	0.128755
Synpcc7942_0103	Synpcc7942_0103				ankyrin	Ankyrin	General function prediction only	Not in CyOGs	no	63	70.5	61.5	-0.09	0.3	0.39	0.837079	0.467679	0.353265
Synpcc7942_0104	Synpcc7942_0104				hypothetical protein	hypothetical protein	Not in COGs	Not in CyOGs	no	91	92	73.5	0.27	0.32	0.05	0.512743	0.43229	0.896475
Synpcc7942_0105	Synpcc7942_0105	K01916	K01916		nadE; NAD synthetase (EC:6.3.1.5); K01916 NAD+ synthase [EC:6.3.1.5]	NAD synthetase	Coenzyme transport and metabolism	Not in CyOGs	no	58.5	40	59.5	-0.16	-0.25	-0.09	0.69859	0.541561	0.823572
Synpcc7942_0106	Synpcc7942_0106	K00969	K00969		nadD; nicotinic acid mononucleotide adenylyltransferase (EC:2.7.7.18); K00969 nicotinate-nucleotide adenylyltransferase [EC:2.7.7.18]	nicotinic acid mononucleotide adenyltransferase	Coenzyme transport and metabolism	Not in CyOGs	no	49	34	62.5	-0.51	-0.45	0.06	0.217015	0.273275	0.887101
Synpcc7942_0107	Synpcc7942_0107	K06883	K06883		small GTP-binding protein domain-containing protein; K06883	Small GTP-binding protein domain	General function prediction only	Not in CyOGs	no	68	93	151.5	-0.89	0.04	0.93	0.0304397	0.917953	0.023574
Synpcc7942_0108	Synpcc7942_0108				sulfiredoxin (EC:1.8.98.2)	sulfiredoxin	General function prediction only	Not in CyOGs	yes	135	40.5	1508	-5.52	-2	3.52	1.71637e-28	3.34081e-06	7.27955e-15
Synpcc7942_0109	Synpcc7942_0109	K04047	K04047	dps	DNA-binding ferritin-like protein; K04047 starvation-inducible DNA-binding protein	DNA-binding ferritin-like protein (oxidative damage protectant)-like	Inorganic ion transport and metabolism	Not in CyOGs	yes	283	152.5	1963	-3.93	-0.71	3.22	1.21537e-17	0.0834351	4.63166e-13
Synpcc7942_0110	Synpcc7942_0110				XRE family transcriptional regulator	transcriptional regulator, XRE family	Not in COGs	Not in CyOGs	yes	104.5	65.5	508	-3.03	-0.4	2.63	7.81478e-12	0.331359	1.57152e-09
Synpcc7942_0111	Synpcc7942_0111				DnaK protein-like protein	DnaK protein-like	Posttranslational modification, protein turnover, chaperones	Not in CyOGs	no	41	27	42.5	-0.21	-0.24	-0.02	0.60626	0.564405	0.951961
Synpcc7942_0112	Synpcc7942_0112	K01669	K01669	phr	deoxyribodipyrimidine photo-lyase type I (EC:4.1.99.3); K01669 deoxyribodipyrimidine photo-lyase [EC:4.1.99.3]	Deoxyribodipyrimidine photo-lyase type I	Replication, recombination and repair	Not in CyOGs	yes	24.5	15	8.5	1.16	-0.47	-1.64	0.0061097	0.25084	0.000131772
Synpcc7942_0113	Synpcc7942_0113	K02642	K02642		petL; cytochrome b6-f complex subunit PetL; K02642 cytochrome b6-f complex subunit 6	cytochrome b6f complex subunit PetL	Not in COGs	Cytochrome b6f complex	no	108.5	116.5	80.5	0.35	-0.35	-0.7	0.409775	0.400844	0.0996174
Synpcc7942_0114	Synpcc7942_0114				hypothetical protein	hypothetical protein	Not in COGs	Not in CyOGs	no	239	330.5	359.5	-0.44	0.26	0.7	0.28288	0.522288	0.0878715
Synpcc7942_0115	Synpcc7942_0115				hypothetical protein	hypothetical protein	Cell wall/membrane biogenesis	Not in CyOGs	no	63.5	91.5	49	0.65	0.71	0.06	0.114582	0.0853101	0.887802
Synpcc7942_0116	Synpcc7942_0116	K00847	K00847	yihV	fructokinase; K00847 fructokinase [EC:2.7.1.4]	fructokinase	Carbohydrate transport and metabolism	Not in CyOGs	no	55	30.5	46.5	-0.68	-0.57	0.1	0.102066	0.165965	0.799382
Synpcc7942_0117	Synpcc7942_0117				thiol methyltransferase 1-like protein	thiol methyltransferase 1-like	Not in COGs	Not in CyOGs	no	74.5	50.5	83	-0.25	-0.26	-0.01	0.542353	0.533809	0.989999
Synpcc7942_0118	Synpcc7942_0118	K02434	K02434		gatB; aspartyl/glutamyl-tRNA amidotransferase subunit B (EC:6.3.5.-); K02434 aspartyl-tRNA(Asn)/glutamyl-tRNA(Gln) amidotransferase subunit B [EC:6.3.5.6 6.3.5.7]	aspartyl/glutamyl-tRNA amidotransferase subunit B	Translation	Not in CyOGs	yes	392.5	361	978	-1.08	-0.31	0.77	0.00889946	0.446375	0.0611363
Synpcc7942_0119	Synpcc7942_0119				hypothetical protein	hypothetical protein	Not in COGs	Not in CyOGs	no	56.5	71	54	0.23	-0.09	-0.32	0.580063	0.820246	0.436187
Synpcc7942_0120	Synpcc7942_0120				cytosine/adenosine deaminase-like protein	Cytosine/adenosine deaminase-like	Nucleotide transport and metabolism	Not in CyOGs	no	30.5	26	18.5	0.19	-0.7	-0.89	0.658042	0.0951132	0.0369038
Synpcc7942_0121	Synpcc7942_0121				hypothetical protein	hypothetical protein	Function unknown	Not in CyOGs	no	31.5	28	13	0.88	-0.05	-0.92	0.035584	0.910511	0.0271254
Synpcc7942_0122	Synpcc7942_0122			yjcC	hypothetical protein	EAL	Signal transduction mechanisms	Not in CyOGs	no	256.5	332.5	251.5	0.31	0.63	0.32	0.444997	0.122627	0.432829
Synpcc7942_0123	Synpcc7942_0123				hypothetical protein	hypothetical protein	Not in COGs	Not in CyOGs	no	60	63.5	82	0.13	0.49	0.36	0.75849	0.249754	0.406521
Synpcc7942_0124	Synpcc7942_0124				thiol methyltransferase 1-like protein	thiol methyltransferase 1-like	Not in COGs	Not in CyOGs	no	88	97.5	182.5	-0.56	0.11	0.67	0.176967	0.788547	0.106505
Synpcc7942_0125	Synpcc7942_0125	K01693	K01693	hisB	hisB; imidazoleglycerol-phosphate dehydratase (EC:4.2.1.19); K01693 imidazoleglycerol-phosphate dehydratase [EC:4.2.1.19]	imidazoleglycerol-phosphate dehydratase	Not in COGs	Not in CyOGs	yes	301.5	439.5	811	-1.1	0.13	1.23	0.00773113	0.752054	0.00300841
Synpcc7942_0126	Synpcc7942_0126	K00208	K00208	fabI	enoyl-ACP reductase (EC:1.3.1.9); K00208 enoyl-[acyl-carrier protein] reductase I [EC:1.3.1.9 1.3.1.10]	enoyl-(acyl carrier protein) reductase	Lipid transport and metabolism	Not in CyOGs	no	47.5	28.5	26	-0.13	-1.02	-0.89	0.752595	0.01432	0.0331038
Synpcc7942_0127	Synpcc7942_0127			crp	Crp/Fnr family transcriptional regulator	transcriptional regulator, Crp/Fnr family	Signal transduction mechanisms	Not in CyOGs	yes	76	73.5	24	1.35	0.19	-1.17	0.00133296	0.652369	0.00549536
Synpcc7942_0128	Synpcc7942_0128				hypothetical protein	hypothetical protein	Function unknown	Not in CyOGs	yes	79.5	138	54.5	1.25	1.07	-0.18	0.00257048	0.00963707	0.656269
Synpcc7942_0129	Synpcc7942_0129				resolvase, RNase H-like fold	Resolvase, RNase H-like fold	Not in COGs	Not in CyOGs	no	59.5	53	79	-0.12	0.05	0.17	0.768327	0.900793	0.675751
Synpcc7942_0130	Synpcc7942_0130				hypothetical protein	hypothetical protein	Not in COGs	Not in CyOGs	no	93.5	127.5	188.5	-0.24	0.32	0.55	0.564226	0.441643	0.179679
Synpcc7942_0131	Synpcc7942_0131				cyclic nucleotide-binding protein	cyclic nucleotide-binding domain (cNMP-BD) protein	Energy production and conversion	Not in CyOGs	no	77.5	89.5	72.5	0.15	-0.25	-0.4	0.721741	0.53527	0.329714
Synpcc7942_0132	Synpcc7942_0132	K06955	K06955		hypothetical protein; K06955	hypothetical protein	General function prediction only	Not in CyOGs	no	30	36.5	18.5	0.7	-0.19	-0.89	0.0917568	0.649486	0.0332133
Synpcc7942_0133	Synpcc7942_0133				hypothetical protein	hypothetical protein	Function unknown	Not in CyOGs	yes	77	164.5	75.5	0.85	1.29	0.43	0.0384246	0.00196496	0.29124
Synpcc7942_0134	Synpcc7942_0134				hypothetical protein	hypothetical protein	Cell wall/membrane biogenesis	Not in CyOGs	no	130	151.5	92	0.68	0.53	-0.14	0.10022	0.192302	0.730716
Synpcc7942_0135	Synpcc7942_0135	K03183	K03183		ubiquinone/menaquinone biosynthesis methylase-like protein; K03183 demethylmenaquinone methyltransferase / 2-methoxy-6-polyprenyl-1,4-benzoquinol methylase [EC:2.1.1.163 2.1.1.201]	Methylase involved in ubiquinone/menaquinone biosynthesis-like	Secondary metabolites biosynthesis, transport and catabolism	Not in CyOGs	no	30.5	19	15.5	0.64	-0.38	-1.02	0.129647	0.359991	0.0162335
Synpcc7942_0136	Synpcc7942_0136				phage integrase	phage integrase	Not in COGs	Not in CyOGs	yes	31	15.5	13	0.65	-0.76	-1.41	0.119441	0.0668782	0.00086291
Synpcc7942_0137	Synpcc7942_0137	K01772	K01772	hemH	hemH; ferrochelatase (EC:4.99.1.1); K01772 ferrochelatase [EC:4.99.1.1]	ferrochelatase	Not in COGs	Quenchers of light/light harvesting	no	231	308	356.5	-0.37	0.07	0.45	0.360593	0.859986	0.275916
Synpcc7942_0138	Synpcc7942_0138				metalloendopeptidase-like protein	Membrane proteins, metalloendopeptidase-like	Cell wall/membrane biogenesis	Not in CyOGs	yes	60	107.5	34.5	1.36	0.44	-0.92	0.0012392	0.289092	0.027257
Synpcc7942_0139	Synpcc7942_0139	K01652	K01652	ilvI	acetolactate synthase 3 catalytic subunit (EC:2.2.1.6); K01652 acetolactate synthase I/II/III large subunit [EC:2.2.1.6]	acetolactate synthase 3 catalytic subunit	Amino acid transport and metabolism	Not in CyOGs	yes	1046.5	2245.5	1103	0.79	1.34	0.55	0.0554632	0.00126219	0.177177
Synpcc7942_0140	Synpcc7942_0140				hypothetical protein	hypothetical protein	Not in COGs	Not in CyOGs	no	136.5	108.5	196	-0.89	-0.01	0.89	0.0305306	0.980775	0.0325692
Synpcc7942_0141	Synpcc7942_0141	K03074	K03074	secF	secF; preprotein translocase subunit SecF; K03074 preprotein translocase subunit SecF	preprotein translocase subunit SecF	Intracellular trafficking and secretion	Not in CyOGs	no	175	112	314.5	-1.06	-0.56	0.5	0.0103089	0.171046	0.223546
Synpcc7942_0142	Synpcc7942_0142	K03072	K03072	secD	secD; preprotein translocase subunit SecD; K03072 preprotein translocase subunit SecD	preprotein translocase subunit SecD	Intracellular trafficking and secretion	Not in CyOGs	no	119.5	109.5	211.5	-0.62	-0.31	0.31	0.13129	0.452702	0.445898
Synpcc7942_0143	Synpcc7942_0143	K00162	K00162		pyruvate/2-oxoglutarate dehydrogenase complex dehydrogenase (E1) component; K00162 pyruvate dehydrogenase E1 component beta subunit [EC:1.2.4.1]	pyruvate/2-oxoglutarate dehydrogenase complex dehydrogenase (E1) component	Energy production and conversion	Not in CyOGs	no	262	404.5	466	-0.39	0.23	0.62	0.343136	0.568249	0.129955
Synpcc7942_0144	Synpcc7942_0144				hypothetical protein	hypothetical protein	Not in COGs	Not in CyOGs	no	69.5	56	82	-0.88	-0.62	0.26	0.0350701	0.133814	0.535996
Synpcc7942_0145	Synpcc7942_0145				hypothetical protein	hypothetical protein	Not in COGs	Not in CyOGs	no	76.5	39.5	63	-0.97	-0.76	0.21	0.0212857	0.0688708	0.619795
Synpcc7942_0146	Synpcc7942_0146				hypothetical protein	hypothetical protein	Not in COGs	Not in CyOGs	no	133	93	80	0.16	-0.23	-0.39	0.695659	0.582282	0.347637
Synpcc7942_0147	Synpcc7942_0147				hypothetical protein	hypothetical protein	Not in COGs	Not in CyOGs	no	949.5	745.5	1994	-0.97	0	0.97	0.0181654	0.99119	0.0187086
Synpcc7942_0148	Synpcc7942_0148	K07028	K07028		hypothetical protein; K07028	hypothetical protein	General function prediction only	Not in CyOGs	no	75.5	71.5	125	-0.41	-0.04	0.38	0.312735	0.924313	0.360386
Synpcc7942_0149	Synpcc7942_0149	K10778	K10778	ada	methylated-DNA--protein-cysteine methyltransferase; K10778 AraC family transcriptional regulator, regulatory protein of adaptative response / methylated-DNA-[protein]-cysteine methyltransferase [EC:2.1.1.63]	methylated-DNA--protein-cysteine methyltransferase	Replication, recombination and repair	Not in CyOGs	yes	28.5	48.5	17	1.35	0.24	-1.11	0.0015758	0.560685	0.00922973
Synpcc7942_0150	Synpcc7942_0150	K00721	K00721	gtrB	dolichyl-phosphate beta-D-mannosyltransferase (EC:2.4.1.83); K00721 dolichol-phosphate mannosyltransferase [EC:2.4.1.83]	Dolichyl-phosphate beta-D-mannosyltransferase	Cell wall/membrane biogenesis	Not in CyOGs	yes	35.5	37	14	1.11	-0.47	-1.57	0.00836609	0.258125	0.000208156
Synpcc7942_0151	Synpcc7942_0151				response regulator receiver modulated diguanylate cyclase	response regulator receiver modulated diguanylate cyclase	Signal transduction mechanisms	Not in CyOGs	no	92	106	67.5	0.39	0.34	-0.05	0.345144	0.408629	0.905676
Synpcc7942_0152	Synpcc7942_0152	K01000	K01000	mraY	mraY; phospho-N-acetylmuramoyl-pentapeptide-transferase (EC:2.7.8.13); K01000 phospho-N-acetylmuramoyl-pentapeptide-transferase [EC:2.7.8.13]	phospho-N-acetylmuramoyl-pentapeptide- transferase	Cell wall/membrane biogenesis	Not in CyOGs	no	216.5	208.5	148	0.45	0.27	-0.18	0.272499	0.504157	0.666406
Synpcc7942_0153	Synpcc7942_0153				hypothetical protein	hypothetical protein	Not in COGs	Not in CyOGs	no	313.5	358	478	0.02	0.32	0.3	0.966806	0.439148	0.464471
Synpcc7942_0154	Synpcc7942_0154				hypothetical protein	hypothetical protein	Not in COGs	Not in CyOGs	no	55.5	42.5	42	0.34	-0.25	-0.59	0.40875	0.543004	0.153431
Synpcc7942_0155	Synpcc7942_0155				hypothetical protein	hypothetical protein	Not in COGs	Not in CyOGs	no	28.5	31.5	27.5	0.04	-0.34	-0.38	0.922661	0.423257	0.37592
Synpcc7942_0156	Synpcc7942_0156	K01835	K01835	pgm	phosphoglucomutase (EC:5.4.2.2); K01835 phosphoglucomutase [EC:5.4.2.2]	phosphoglucomutase	Carbohydrate transport and metabolism	Not in CyOGs	no	141.5	134.5	120	-0.12	-0.28	-0.16	0.773408	0.49454	0.692626
Synpcc7942_0157	Synpcc7942_0157				hypothetical protein	hypothetical protein	Not in COGs	Not in CyOGs	yes	605.5	1621	410	1.73	1.61	-0.12	3.89562e-05	0.000118586	0.774415
Synpcc7942_0158	Synpcc7942_0158	K11996	K11996	moeB	hypothetical protein; K11996 adenylyltransferase and sulfurtransferase	hypothetical protein	Coenzyme transport and metabolism	Not in CyOGs	yes	366.5	714.5	428	0.7	1.3	0.6	0.086824	0.00169692	0.143149
Synpcc7942_0159	Synpcc7942_0159				hypothetical protein	Mov34/MPN/PAD-1	General function prediction only	Not in CyOGs	no	55	41	34	0.68	-0.05	-0.73	0.103803	0.912891	0.0832389
Synpcc7942_0160	Synpcc7942_0160	K03595	K03595	era	era; GTP-binding protein Era; K03595 GTP-binding protein Era	GTP-binding protein Era	General function prediction only	Not in CyOGs	no	58	86	60.5	0.86	0.68	-0.18	0.0371201	0.0996437	0.654454
Synpcc7942_0161	Synpcc7942_0161				hypothetical protein	hypothetical protein	Not in COGs	Phycobilin-containing light-harvesting complexes	no	89.5	94.5	127	-0.6	-0.32	0.28	0.146402	0.433104	0.501446
Synpcc7942_0162	Synpcc7942_0162				hypothetical protein	hypothetical protein	Not in COGs	Not in CyOGs	yes	1991	2236.5	4789.5	-1.41	0.01	1.42	0.000732227	0.971683	0.000648532
Synpcc7942_0163	Synpcc7942_0163				hypothetical protein	hypothetical protein	Not in COGs	Not in CyOGs	yes	879.5	1306.5	2466.5	-1.15	0.84	1.99	0.00539694	0.0415518	2.65665e-06
Synpcc7942_0164	Synpcc7942_0164	K09710	K09710	ybeB	Iojap-like protein; K09710 ribosome-associated protein	Iojap-related protein	Not in COGs	Not in CyOGs	yes	532.5	515	1138.5	-1.19	0.28	1.46	0.00414809	0.498236	0.000447372
Synpcc7942_0165	Synpcc7942_0165				hypothetical protein	hypothetical protein	Not in COGs	Not in CyOGs	no	131	130	305	-0.8	0.04	0.84	0.052821	0.92329	0.0424203
Synpcc7942_0166	Synpcc7942_0166	K01424	K01424		hypothetical protein; K01424 L-asparaginase [EC:3.5.1.1]	hypothetical protein	Not in COGs	Not in CyOGs	no	178.5	158	318.5	-0.67	-0.27	0.4	0.102144	0.504658	0.330823
Synpcc7942_0167	Synpcc7942_0167				hypothetical protein	hypothetical protein	Not in COGs	Not in CyOGs	no	113.5	142	82.5	0.61	-0.16	-0.78	0.140982	0.690117	0.0625706
Synpcc7942_0168	Synpcc7942_0168				hypothetical protein	hypothetical protein	Not in COGs	Not in CyOGs	yes	131	413.5	127.5	1.39	1.34	-0.05	0.000867719	0.00130286	0.902034
Synpcc7942_0169	Synpcc7942_0169	K01915	K01915		glutamate-ammonia ligase, glutamine synthetase type III; K01915 glutamine synthetase [EC:6.3.1.2]	glutamate-ammonia ligase, glutamine synthetase type III	General function prediction only	Not in CyOGs	yes	298	1084.5	321	1.45	2.11	0.66	0.000504927	7.10601e-07	0.107797
Synpcc7942_0170	Synpcc7942_0170				hypothetical protein	hypothetical protein	Not in COGs	Not in CyOGs	no	213	143.5	202	-0.58	-0.31	0.26	0.16242	0.448989	0.519834
Synpcc7942_0171	Synpcc7942_0171	K01738	K01738		cysteine synthase A; K01738 cysteine synthase A [EC:2.5.1.47]	cysteine synthase A	Amino acid transport and metabolism	Not in CyOGs	no	89	54.5	98.5	-0.37	-0.36	0.01	0.361667	0.379336	0.973027
Synpcc7942_0172	Synpcc7942_0172				hypothetical protein	hypothetical protein	Not in COGs	Not in CyOGs	no	53	31	42.5	-0.11	-0.81	-0.69	0.787253	0.0552091	0.102056
Synpcc7942_0173	Synpcc7942_0173	K01082	K01082	cysQ	3'-phosphoadenosine 5'-phosphosulfate 3'-phosphatase; K01082 3'(2'), 5'-bisphosphate nucleotidase [EC:3.1.3.7]	3'-Phosphoadenosine 5'-phosphosulfate (PAPS) 3'-phosphatase-like	Inorganic ion transport and metabolism	Not in CyOGs	no	24.5	20.5	16	0.18	-0.75	-0.93	0.669682	0.0700388	0.0266025
Synpcc7942_0174	Synpcc7942_0174	K07056	K07056	rsmI	hypothetical protein; K07056 16S rRNA (cytidine1402-2'-O)-methyltransferase [EC:2.1.1.198]	hypothetical protein	General function prediction only	Not in CyOGs	no	24.5	28	17	0.38	-0.3	-0.68	0.36483	0.472459	0.106467
Synpcc7942_0175	Synpcc7942_0175				hypothetical protein	hypothetical protein	Not in COGs	Not in CyOGs	no	47.5	35	20	0.58	-0.32	-0.9	0.181429	0.440874	0.0373682
Synpcc7942_0176	Synpcc7942_0176				hypothetical protein	hypothetical protein	Not in COGs	Not in CyOGs	no	296	331.5	339	-0.1	0.42	0.52	0.808949	0.308268	0.208289
Synpcc7942_0177	Synpcc7942_0177	K01992	K01992		ABC transporter permease component-like protein; K01992 ABC-2 type transport system permease protein	ABC-type uncharacterized transport system permease component-like	General function prediction only	Not in CyOGs	no	146.5	117.5	184	-0.19	-0.07	0.12	0.635142	0.859769	0.765753
Synpcc7942_0178	Synpcc7942_0178	K01990	K01990		ATPase; K01990 ABC-2 type transport system ATP-binding protein	ATPase	General function prediction only	Not in CyOGs	no	73.5	67.5	147	-0.78	-0.19	0.59	0.0579869	0.636386	0.153122
Synpcc7942_0179	Synpcc7942_0179	K06878	K06878	ygjH	secretion chaperone CsaA; K06878 tRNA-binding protein	Secretion chaperone CsaA	General function prediction only	Not in CyOGs	no	100.5	219	120	0.69	0.69	-0.01	0.0933293	0.0955254	0.988897
Synpcc7942_0180	Synpcc7942_0180				hypothetical protein	hypothetical protein	Not in COGs	Not in CyOGs	yes	253.5	427	554	-0.7	0.41	1.11	0.0889983	0.319076	0.00748555
Synpcc7942_0181	Synpcc7942_0181				ATPase	ATPase	General function prediction only	Not in CyOGs	yes	652	710	1104	-0.96	0.28	1.24	0.0198693	0.492462	0.00277324
Synpcc7942_0182	Synpcc7942_0182				hypothetical protein	hypothetical protein	Secondary metabolites biosynthesis, transport and catabolism	Not in CyOGs	yes	435	337	900	-1.5	-0.13	1.38	0.000318713	0.756831	0.00094274
Synpcc7942_0183	Synpcc7942_0183				hypothetical protein	hypothetical protein	Not in COGs	Not in CyOGs	no	56	30.5	67.5	-0.73	-0.65	0.07	0.0820285	0.116324	0.861482
Synpcc7942_0184	Synpcc7942_0184	K03306	K03306	pitB	phosphate permease; K03306 inorganic phosphate transporter, PiT family	putative phosphate permease	Inorganic ion transport and metabolism	Not in CyOGs	no	75.5	57	92.5	-0.35	-0.32	0.03	0.397112	0.435851	0.94547
Synpcc7942_0185	Synpcc7942_0185	K00681	K00681	ggt	gamma-glutamyltransferase (EC:2.3.2.2); K00681 gamma-glutamyltranspeptidase / glutathione hydrolase [EC:2.3.2.2 3.4.19.13]	gamma-glutamyltransferase. Threonine peptidase. MEROPS family T03	Not in COGs	Not in CyOGs	no	24.5	27	14.5	0.72	-0.35	-1.07	0.0838078	0.39248	0.0104264
Synpcc7942_0186	Synpcc7942_0186				DNA polymerase	possible DNA polymerase	Not in COGs	Not in CyOGs	no	27.5	28	19.5	0.16	-0.43	-0.59	0.713899	0.311831	0.174743
Synpcc7942_0187	Synpcc7942_0187				hypothetical protein	hypothetical protein	General function prediction only	Not in CyOGs	yes	51	72.5	25	1.27	0.62	-0.65	0.00236011	0.129384	0.118336
Synpcc7942_0188	Synpcc7942_0188				diguanylate cyclase/phosphodiesterase	diguanylate cyclase/phosphodiesterase (GGDEF & EAL domains) with PAS/PAC sensor(s)	Signal transduction mechanisms	Not in CyOGs	yes	37.5	25.5	12	1.02	-0.3	-1.32	0.0148648	0.462779	0.00169581
Synpcc7942_0189	Synpcc7942_0189	K01951	K01951	guaA	guaA; GMP synthase (EC:6.3.5.2); K01951 GMP synthase (glutamine-hydrolysing) [EC:6.3.5.2]	bifunctional GMP synthase/glutamine amidotransferase protein	Nucleotide transport and metabolism	Not in CyOGs	no	256	414.5	365.5	0.63	0.84	0.21	0.126949	0.041099	0.600187
Synpcc7942_0190	Synpcc7942_0190	K02188	K02188		cbiD; cobalt-precorrin-6A synthase; K02188 cobalt-precorrin-5B (C1)-methyltransferase [EC:2.1.1.195]	cobalt-precorrin-6A synthase	Not in COGs	Not in CyOGs	yes	26	15.5	11	0.88	-0.49	-1.37	0.036945	0.236897	0.00128257
Synpcc7942_0191	Synpcc7942_0191				Serine--glyoxylate transaminase (EC:2.6.1.45)	Serine--glyoxylate transaminase	Amino acid transport and metabolism	Not in CyOGs	no	156	298	259	0.04	0.6	0.56	0.925983	0.14311	0.170106
Synpcc7942_0192	Synpcc7942_0192				hypothetical protein	conserved hypothetical protein YCF60	Not in COGs	Not in CyOGs	yes	618	721.5	1234	-1.1	-0.15	0.95	0.00781157	0.707127	0.0217131
Synpcc7942_0193	Synpcc7942_0193				hypothetical protein	hypothetical protein	Not in COGs	Not in CyOGs	yes	1743.5	1239	2300	-1.13	-0.37	0.77	0.00612837	0.371047	0.0616742
Synpcc7942_0194	Synpcc7942_0194	K02335	K02335	polA	DNA polymerase I (EC:2.7.7.7); K02335 DNA polymerase I [EC:2.7.7.7]	DNA polymerase I	Replication, recombination and repair	Not in CyOGs	no	71.5	49.5	46.5	0	-0.24	-0.25	0.996136	0.551132	0.548192
Synpcc7942_0195	Synpcc7942_0195				hypothetical protein	hypothetical protein	Function unknown	Not in CyOGs	no	4275	2520	2604	0.41	-0.2	-0.61	0.315188	0.620373	0.134663
Synpcc7942_0196	Synpcc7942_0196	K00464	K00464		Beta-carotene 15,15'-dioxygenase (EC:1.14.99.36); K00464 all-trans-8'-apo-beta-carotenal 15,15'-oxygenase [EC:1.13.11.75]	Beta-carotene 15,15'-dioxygenase	Not in COGs	Not in CyOGs	no	255	167.5	137	0.68	-0.31	-0.99	0.0995829	0.448791	0.016886
Synpcc7942_0197	Synpcc7942_0197				folate/biopterin transporter	folate/biopterin transporter	Not in COGs	Not in CyOGs	no	62	66	84.5	-0.56	-0.38	0.18	0.175399	0.36035	0.657475
Synpcc7942_0198	Synpcc7942_0198	K03885	K03885		type 2 NADH dehydrogenase; K03885 NADH dehydrogenase [EC:1.6.99.3]	type 2 NADH dehydrogenase	Energy production and conversion	NADH:plastoquinone oxidoreductase	no	123	191.5	136	0.21	0.29	0.08	0.607363	0.484122	0.852505
Synpcc7942_0199	Synpcc7942_0199				hypothetical protein	hypothetical protein	Function unknown	Not in CyOGs	no	128.5	119.5	78.5	0.33	0.05	-0.29	0.416811	0.908963	0.485283
Synpcc7942_0200	Synpcc7942_0200				hypothetical protein	hypothetical protein	Function unknown	Not in CyOGs	no	65.5	61.5	43	0.44	0.2	-0.25	0.285205	0.633651	0.55218
Synpcc7942_0201	Synpcc7942_0201				hypothetical protein	hypothetical protein	Energy production and conversion	Not in CyOGs	no	91.5	81	79	0.48	0.15	-0.33	0.247219	0.716876	0.425867
Synpcc7942_0202	Synpcc7942_0202	K00404	K00404		Cbb3-type cytochrome oxidase subunit 1-like protein; K00404 cytochrome c oxidase cbb3-type subunit I [EC:1.9.3.1]	Cbb3-type cytochrome oxidase subunit 1-like	Posttranslational modification, protein turnover, chaperones	Not in CyOGs	no	111.5	121	106.5	0.56	0.27	-0.29	0.170584	0.512275	0.472455
Synpcc7942_0203	Synpcc7942_0203	K11752	K11752	ribD	5-amino-6-(5-phosphoribosylamino)uracil reductase (EC:1.1.1.193 3.5.4.26); K11752 diaminohydroxyphosphoribosylaminopyrimidine deaminase / 5-amino-6-(5-phosphoribosylamino)uracil reductase [EC:3.5.4.26 1.1.1.193]	5-amino-6-(5-phosphoribosylamino)uracil reductase / diaminohydroxyphosphoribosylaminopyrimidine deaminase	Coenzyme transport and metabolism	Not in CyOGs	no	45.5	56.5	63	-0.35	-0.17	0.17	0.398307	0.670191	0.674673
Synpcc7942_0204	Synpcc7942_0204				hypothetical protein	hypothetical protein	Not in COGs	Not in CyOGs	no	126	145	179	-0.63	-0.16	0.47	0.123523	0.690416	0.252246
Synpcc7942_0205	Synpcc7942_0205	K13522	K13522		bifunctional nicotinamide mononucleotide adenylyltransferase/ADP-ribose pyrophosphatase (EC:2.7.7.1); K13522 bifunctional NMN adenylyltransferase/nudix hydrolase [EC:2.7.7.1 3.6.1.-]	nicotinamide-nucleotide adenylyltransferase	Nucleotide transport and metabolism	Not in CyOGs	no	81	56.5	57.5	-0.28	-0.41	-0.13	0.492646	0.312583	0.746255
Synpcc7942_0206	Synpcc7942_0206	K03462	K03462		nicotinate phosphoribosyltransferase; K03462 nicotinamide phosphoribosyltransferase [EC:2.4.2.12]	hypothetical protein	Coenzyme transport and metabolism	Not in CyOGs	yes	32.5	17.5	6.5	1.29	-0.65	-1.94	0.00244302	0.115128	7.01157e-06
Synpcc7942_0207	Synpcc7942_0207				hypothetical protein	hypothetical protein	Not in COGs	Not in CyOGs	no	159.5	130.5	152	0.25	0.04	-0.21	0.547054	0.919636	0.616238
Synpcc7942_0208	Synpcc7942_0208				TPR repeat-containing protein	TPR repeat	General function prediction only	Not in CyOGs	no	41	28.5	25	0.54	-0.33	-0.87	0.186293	0.427343	0.0354738
Synpcc7942_0209	Synpcc7942_0209	K06287	K06287	yhdE	Maf-like protein; K06287 septum formation protein	Maf-like protein	Cell cycle control, mitosis and meiosis	Not in CyOGs	no	35.5	38	64	-0.93	-0.36	0.57	0.0258784	0.383379	0.171042
Synpcc7942_0210	Synpcc7942_0210				hypothetical protein	hypothetical protein	Not in COGs	Not in CyOGs	no	38	46	31.5	0.31	-0.18	-0.48	0.463653	0.668788	0.248243
Synpcc7942_0211	Synpcc7942_0211	K02232	K02232		cobyric acid synthase (EC:6.3.5.10); K02232 adenosylcobyric acid synthase [EC:6.3.5.10]	cobyric acid synthase	Coenzyme transport and metabolism	Not in CyOGs	no	47	45.5	23	0.74	0.09	-0.65	0.0746994	0.823613	0.118199
Synpcc7942_0212	Synpcc7942_0212	K01736	K01736	aroC	chorismate synthase (EC:4.2.3.5); K01736 chorismate synthase [EC:4.2.3.5]	chorismate synthase	Not in COGs	Not in CyOGs	no	73.5	97	60.5	0.62	0.71	0.08	0.130884	0.0861775	0.836517
Synpcc7942_0213	Synpcc7942_0213				hypothetical protein	hypothetical protein	Not in COGs	Not in CyOGs	no	60.5	42.5	30.5	0.9	-0.08	-0.98	0.0311186	0.848541	0.019325
Synpcc7942_0214	Synpcc7942_0214	K07088	K07088		hypothetical protein; K07088	hypothetical protein	Not in COGs	Not in CyOGs	no	183	246.5	399.5	-0.33	0.38	0.7	0.423489	0.359667	0.0873283
Synpcc7942_0215	Synpcc7942_0215				hypothetical protein	hypothetical protein	Not in COGs	Not in CyOGs	no	593	875.5	1175.5	-0.6	0.22	0.82	0.146646	0.584138	0.0465256
Synpcc7942_0216	Synpcc7942_0216	K00344	K00344	qorA	zinc-binding oxidoreductase; K00344 NADPH2:quinone reductase [EC:1.6.5.5]	putative zinc-binding oxidoreductase	Energy production and conversion	Not in CyOGs	no	40.5	69	48.5	0.2	0.32	0.13	0.631952	0.430379	0.757431
Synpcc7942_0217	Synpcc7942_0217				phosphatase-like protein	phosphatase-like	General function prediction only	Not in CyOGs	no	196	365	156.5	0.91	1.05	0.14	0.0274113	0.010848	0.725974
Synpcc7942_0218	Synpcc7942_0218				hypothetical protein	hypothetical protein	Not in COGs	Chlorophyll biosynthesis enzymes	no	187.5	118.5	228.5	-0.99	-0.33	0.66	0.0175728	0.42187	0.11319
Synpcc7942_0219	Synpcc7942_0219				hypothetical protein	hypothetical protein	Not in COGs	Not in CyOGs	yes	88	95	245	-0.93	0.27	1.21	0.0241256	0.512055	0.00389827
Synpcc7942_0220	Synpcc7942_0220				cell division inhibitor MinD	probable cell division inhibitor MinD	Cell cycle control, mitosis and meiosis	Not in CyOGs	no	71	66	56	0.61	0.02	-0.59	0.140345	0.96205	0.153663
Synpcc7942_0221	Synpcc7942_0221	K00845	K00845	glk	glk; glucokinase (EC:2.7.1.2); K00845 glucokinase [EC:2.7.1.2]	glucokinase	Carbohydrate transport and metabolism	Not in CyOGs	no	43	42.5	65	-0.78	-0.45	0.33	0.0581232	0.270713	0.422587
Synpcc7942_0222	Synpcc7942_0222			yeeZ	hypothetical protein	hypothetical protein	Cell wall/membrane biogenesis	Not in CyOGs	no	35.5	37.5	31.5	-0.08	-0.32	-0.24	0.854183	0.443974	0.56218
Synpcc7942_0223	Synpcc7942_0223				hypothetical protein	hypothetical protein	Not in COGs	Not in CyOGs	no	318	339.5	291	-0.02	0.31	0.32	0.969701	0.451875	0.429747
Synpcc7942_0224	Synpcc7942_0224	K02715	K02715		psbN; photosystem II reaction center protein N; K02715 PsbN protein	photosystem II reaction center protein N	Not in COGs	Photosystem II	no	352.5	366.5	325.5	0.2	0.42	0.21	0.618938	0.308078	0.601984
Synpcc7942_0225	Synpcc7942_0225	K02709	K02709		psbH; photosystem II reaction center protein H; K02709 photosystem II PsbH protein	photosystem II reaction center protein PsbH	Not in COGs	Photosystem II	no	2855	2428.5	4783	-0.53	-0.24	0.29	0.1963	0.56409	0.472752
Synpcc7942_0226	Synpcc7942_0226	K03116	K03116		tatA; twin-arginine translocation protein TatA; K03116 sec-independent protein translocase protein TatA	Sec-independent protein translocase TatA	Intracellular trafficking and secretion	Not in CyOGs	no	391.5	539.5	649.5	0.11	0.46	0.35	0.78181	0.258019	0.392668
Synpcc7942_0227	Synpcc7942_0227	K01056	K01056	pth	peptidyl-tRNA hydrolase (EC:3.1.1.29); K01056 peptidyl-tRNA hydrolase, PTH1 family [EC:3.1.1.29]	peptidyl-tRNA hydrolase	Not in COGs	Not in CyOGs	no	120	176.5	171.5	-0.14	0.16	0.3	0.737677	0.690796	0.464371
Synpcc7942_0228	Synpcc7942_0228				hypothetical protein	hypothetical protein	Not in COGs	Not in CyOGs	no	96	97	59	0.44	-0.47	-0.91	0.286804	0.25774	0.0295172
Synpcc7942_0229	Synpcc7942_0229				hypothetical protein	hypothetical protein	Not in COGs	Not in CyOGs	yes	1021.5	550.5	3045	-2.6	-0.49	2.11	2.00071e-09	0.230554	7.20804e-07
Synpcc7942_0230	Synpcc7942_0230				hypothetical protein	hypothetical protein	Not in COGs	Not in CyOGs	yes	360.5	185.5	967	-2.31	-0.53	1.78	7.16143e-08	0.193437	2.44156e-05
Synpcc7942_0231	Synpcc7942_0231				acetyltransferase	putative acetyltransferase	Not in COGs	Not in CyOGs	yes	54.5	20.5	17	0.72	-0.93	-1.65	0.09037	0.0257046	0.000127077
Synpcc7942_0232	Synpcc7942_0232	K00800	K00800	aroA	3-phosphoshikimate 1-carboxyvinyltransferase (EC:2.5.1.19); K00800 3-phosphoshikimate 1-carboxyvinyltransferase [EC:2.5.1.19]	3-phosphoshikimate 1-carboxyvinyltransferase	Amino acid transport and metabolism	Not in CyOGs	no	46.5	24	26	0.24	-0.82	-1.06	0.558899	0.04734	0.0108755
Synpcc7942_0233	Synpcc7942_0233				hypothetical protein	hypothetical protein	Not in COGs	Not in CyOGs	no	309.5	240.5	433	-1.02	-0.69	0.33	0.0138008	0.0920661	0.427259
Synpcc7942_0234	Synpcc7942_0234				hypothetical protein	hypothetical protein	General function prediction only	Not in CyOGs	yes	25.5	50.5	17.5	1.2	0.55	-0.65	0.00420262	0.17918	0.120653
Synpcc7942_0235	Synpcc7942_0235				cyclic nucleotide-binding protein	cyclic nucleotide-binding domain (cNMP-BD) protein	Signal transduction mechanisms	Not in CyOGs	yes	79.5	114.5	32	1.57	0.61	-0.96	0.000197499	0.13731	0.0213799
Synpcc7942_0236	Synpcc7942_0236				cyclic nucleotide-binding protein	cyclic nucleotide-binding domain (cNMP-BD) protein	Signal transduction mechanisms	Not in CyOGs	yes	368.5	819.5	235	1.74	1.44	-0.3	3.64046e-05	0.000571746	0.462162
Synpcc7942_0237	Synpcc7942_0237				hypothetical protein	hypothetical protein	Not in COGs	Not in CyOGs	yes	65	103	36	1.94	1.03	-0.91	5.95935e-06	0.0130164	0.0303666
Synpcc7942_0238	Synpcc7942_0238	K09792	K09792		hypothetical protein; K09792 hypothetical protein	hypothetical protein	Function unknown	Not in CyOGs	no	52.5	44.5	48.5	0.22	-0.13	-0.35	0.596857	0.752058	0.3991
Synpcc7942_0239	Synpcc7942_0239	K08906	K08906		cytochrome C6 soluble cytochrome f; K08906 cytochrome c6	cytochrome C6 soluble cytochrome f	Energy production and conversion	Water-soluble electron carriers	no	52.5	42.5	32	0.23	-0.77	-1	0.57741	0.0666056	0.0181049
Synpcc7942_0240	Synpcc7942_0240	K02095	K02095		hypothetical protein; K02095 allophycocyanin-B	hypothetical protein	Not in COGs	Phycobilin-containing light-harvesting complexes	yes	756	444.5	841	-1.23	-0.92	0.31	0.00306842	0.0261444	0.446633
Synpcc7942_0241	Synpcc7942_0241	K03215	K03215	rumA	23S rRNA (uracil-5-)-methyltransferase RumA (EC:2.1.1.-); K03215 23S rRNA (uracil1939-C5)-methyltransferase [EC:2.1.1.190]	23S rRNA (uracil-5-)-methyltransferase RumA	Translation	Not in CyOGs	no	85.5	60	64.5	-0.32	-0.35	-0.03	0.435669	0.396909	0.946397
Synpcc7942_0242	Synpcc7942_0242	K07301	K07301	yrbG	K+-dependent Na+/Ca+ exchanger related-protein; K07301 cation:H+ antiporter	K+-dependent Na+/Ca+ exchanger related-protein	Inorganic ion transport and metabolism	Not in CyOGs	no	183	131.5	154.5	-0.28	-0.15	0.13	0.494494	0.715296	0.749857
Synpcc7942_0243	Synpcc7942_0243				high light inducible polypeptide HliC	possible high light inducible polypeptide HliC	Not in COGs	Quenchers of light/light harvesting	no	7206.5	7871	8008	0.45	0.25	-0.2	0.26731	0.538362	0.620118
Synpcc7942_0244	Synpcc7942_0244	K00688	K00688	glgP	glycogen/starch/alpha-glucan phosphorylase (EC:2.4.1.1); K00688 starch phosphorylase [EC:2.4.1.1]	Glycogen/starch/alpha-glucan phosphorylase	Carbohydrate transport and metabolism	Not in CyOGs	yes	489.5	992.5	696.5	0.87	1.24	0.37	0.0339062	0.00267898	0.363277
Synpcc7942_0245	Synpcc7942_0245	K00134	K00134	gapA	glyceraldehyde-3-phosphate dehydrogenase (EC:1.2.1.12); K00134 glyceraldehyde 3-phosphate dehydrogenase [EC:1.2.1.12]	glyceraldehyde-3-phosphate dehydrogenase	Carbohydrate transport and metabolism	Not in CyOGs	yes	270	1463.5	580.5	1.16	1.94	0.78	0.00517081	4.70349e-06	0.0581651
Synpcc7942_0246	Synpcc7942_0246	K09969	K09969	gltI	extracellular solute-binding protein; K09969 general L-amino acid transport system substrate-binding protein	extracellular solute-binding protein, family 3	Amino acid transport and metabolism	Not in CyOGs	no	44	59	29	0.76	0.04	-0.71	0.0676065	0.914971	0.0851312
Synpcc7942_0247	Synpcc7942_0247	K09970	K09970	yhdX	ABC-type permease for basic amino acids and glutamine; K09970 general L-amino acid transport system permease protein	ABC-type permease for basic amino acids and glutamine	Amino acid transport and metabolism	Not in CyOGs	no	46.5	34.5	19.5	0.53	-0.29	-0.82	0.202919	0.481188	0.0493534
Synpcc7942_0248	Synpcc7942_0248	K09971	K09971	yhdY	amino acid ABC transporter permease; K09971 general L-amino acid transport system permease protein	Amino acid ABC transporter, permease protein, 3-TM region, His/Glu/Gln/Arg/opine	Amino acid transport and metabolism	Not in CyOGs	no	69.5	45.5	31.5	0.46	-0.33	-0.78	0.26667	0.42608	0.0579668
Synpcc7942_0249	Synpcc7942_0249	K09972	K09972	yhdZ	ATPase; K09972 general L-amino acid transport system ATP-binding protein [EC:3.6.3.-]	ATPase	Amino acid transport and metabolism	Not in CyOGs	yes	57.5	66.5	35.5	1.35	0.59	-0.76	0.00125385	0.152398	0.0658545
Synpcc7942_0250	Synpcc7942_0250				hypothetical protein	hypothetical protein	Function unknown	Not in CyOGs	no	30	29	19	0.97	0.14	-0.83	0.0231725	0.73414	0.0525808
Synpcc7942_0251	Synpcc7942_0251	K02342	K02342		exonuclease; K02342 DNA polymerase III subunit epsilon [EC:2.7.7.7]	Exonuclease	Replication, recombination and repair	Not in CyOGs	yes	1506.5	1838.5	5359	-1.71	-0.21	1.5	4.84567e-05	0.607781	0.000337245
Synpcc7942_0252	Synpcc7942_0252				hypothetical protein	hypothetical protein	Not in COGs	Not in CyOGs	yes	26418.5	32535	74853.5	-1.51	-0.17	1.34	0.000295786	0.672381	0.00128386
Synpcc7942_0253	Synpcc7942_0253				hypothetical protein	hypothetical protein	Not in COGs	Not in CyOGs	yes	14834	10413.5	35183	-2.02	-0.37	1.65	1.89716e-06	0.363244	8.36783e-05
Synpcc7942_0254	Synpcc7942_0254	K02469	K02469	gyrA	DNA gyrase subunit A (EC:5.99.1.3); K02469 DNA gyrase subunit A [EC:5.99.1.3]	DNA gyrase subunit A	Replication, recombination and repair	Not in CyOGs	yes	1160	1097.5	1991.5	-0.93	0.24	1.17	0.0244209	0.559747	0.0048684
Synpcc7942_0255	Synpcc7942_0255	K06923	K06923		ATPase; K06923	ATPase	General function prediction only	Not in CyOGs	no	121	113	109.5	0.52	0.24	-0.28	0.205024	0.557585	0.494187
Synpcc7942_0256	Synpcc7942_0256	K01436	K01436	abgA	peptidase M20D, amidohydrolase (EC:3.5.1.14); K01436 amidohydrolase [EC:3.5.1.-]	Peptidase M20D, amidohydrolase	General function prediction only	Not in CyOGs	no	80	81	173.5	-0.75	-0.01	0.74	0.0686786	0.98757	0.0711586
Synpcc7942_0257	Synpcc7942_0257				hypothetical protein	Protein of unknown function DUF92, transmembrane	Function unknown	Not in CyOGs	no	52	71	66.5	-0.08	-0.01	0.08	0.836605	0.987605	0.848854
Synpcc7942_0258	Synpcc7942_0258	K06991	K06991		hypothetical protein; K06991	hypothetical protein	General function prediction only	Not in CyOGs	no	71.5	73	54.5	0.12	-0.35	-0.47	0.77906	0.393881	0.259257
Synpcc7942_0259	Synpcc7942_0259				hypothetical protein	hypothetical protein	Not in COGs	Not in CyOGs	no	333.5	228	256.5	-0.49	-0.33	0.16	0.237313	0.42538	0.699146
Synpcc7942_0260	Synpcc7942_0260	K03696	K03696		ATPase; K03696 ATP-dependent Clp protease ATP-binding subunit ClpC	ATPase	Posttranslational modification, protein turnover, chaperones	Not in CyOGs	yes	4754	3757.5	8898.5	-1.31	-0.03	1.28	0.00162972	0.948604	0.0020078
Synpcc7942_0261	Synpcc7942_0261	K03789	K03789	rimI	ribosomal-protein-alanine acetyltransferase; K03789 ribosomal-protein-alanine N-acetyltransferase [EC:2.3.1.128]	ribosomal-protein-alanine acetyltransferase	General function prediction only	Not in CyOGs	no	50.5	35.5	42	0.19	-0.16	-0.35	0.642122	0.698655	0.395897
Synpcc7942_0262	Synpcc7942_0262	K01586	K01586	lysA	diaminopimelate decarboxylase (EC:4.1.1.20); K01586 diaminopimelate decarboxylase [EC:4.1.1.20]	diaminopimelate decarboxylase	Amino acid transport and metabolism	Not in CyOGs	no	237.5	272.5	549	-0.67	0.09	0.76	0.101694	0.81962	0.0627377
Synpcc7942_0263	Synpcc7942_0263				hypothetical protein	Protein of unknown function DUF147	Not in COGs	Not in CyOGs	no	117	167.5	151	-0.05	0.11	0.16	0.905574	0.794169	0.704513
Synpcc7942_0264	Synpcc7942_0264	K00806	K00806	ispU	undecaprenyl pyrophosphate synthase (EC:2.5.1.31); K00806 undecaprenyl diphosphate synthase [EC:2.5.1.31]	Undecaprenyl pyrophosphate synthetase	Lipid transport and metabolism	Not in CyOGs	no	106	193	153	0.02	0.56	0.55	0.969302	0.170528	0.18311
Synpcc7942_0265	Synpcc7942_0265				hypothetical protein	hypothetical protein	Not in COGs	Not in CyOGs	no	103.5	138.5	82.5	0.49	0.64	0.15	0.232617	0.120211	0.718882
Synpcc7942_0266	Synpcc7942_0266				molecular chaperone DnaJ	Heat shock protein DnaJ-like	Posttranslational modification, protein turnover, chaperones	Not in CyOGs	no	64	70.5	43	0.68	0.44	-0.24	0.10294	0.290782	0.560726
Synpcc7942_0267	Synpcc7942_0267	K03501	K03501	rsmG	gidB; 16S rRNA methyltransferase GidB; K03501 16S rRNA (guanine527-N7)-methyltransferase [EC:2.1.1.170]	glucose-inhibited division protein B	Cell wall/membrane biogenesis	Not in CyOGs	no	3910	2884	4738.5	-0.27	0.05	0.33	0.502621	0.897514	0.424394
Synpcc7942_0268	Synpcc7942_0268				hypothetical protein	hypothetical protein	Not in COGs	Not in CyOGs	no	43	52.5	48	0.49	0.43	-0.06	0.236047	0.293812	0.888951
Synpcc7942_0269	Synpcc7942_0269				hypothetical protein	hypothetical protein	General function prediction only	Not in CyOGs	no	34	64	50.5	0.15	0.43	0.28	0.719908	0.294548	0.490908
Synpcc7942_0270	Synpcc7942_0270				TPR repeat-containing protein	TPR repeat	Cell wall/membrane biogenesis	Not in CyOGs	no	48	51	39	0.1	-0.23	-0.33	0.810263	0.57428	0.423742
Synpcc7942_0271	Synpcc7942_0271	K02303	K02303		uroporphyrinogen-III C-methyltransferase (EC:2.1.1.107); K02303 uroporphyrin-III C-methyltransferase [EC:2.1.1.107]	uroporphyrinogen-III C-methyltransferase	Coenzyme transport and metabolism	Not in CyOGs	no	33.5	20.5	17.5	-0.02	-0.5	-0.48	0.963233	0.23025	0.251607
Synpcc7942_0272	Synpcc7942_0272	K01719	K01719	hemD	uroporphyrinogen-III synthase (EC:4.2.1.75); K01719 uroporphyrinogen-III synthase [EC:4.2.1.75]	Uroporphyrinogen-III synthase	Coenzyme transport and metabolism	Not in CyOGs	no	29.5	17	13.5	0.2	-0.57	-0.78	0.628823	0.168372	0.0653601
Synpcc7942_0273	Synpcc7942_0273	K00859	K00859	coaE	coaE; dephospho-CoA kinase (EC:2.7.1.24); K00859 dephospho-CoA kinase [EC:2.7.1.24]	Dephospho-CoA kinase	Coenzyme transport and metabolism	Not in CyOGs	no	24	12.5	13	0.44	-0.49	-0.93	0.299038	0.246174	0.0300698
Synpcc7942_0274	Synpcc7942_0274	K07075	K07075		hypothetical protein; K07075	hypothetical protein	General function prediction only	Not in CyOGs	no	52	45	43.5	0.42	-0.1	-0.53	0.312324	0.803796	0.210008
Synpcc7942_0275	Synpcc7942_0275				hypothetical protein	hypothetical protein	Function unknown	Not in CyOGs	no	95	113	101	0.02	-0.13	-0.15	0.963209	0.752328	0.718354
Synpcc7942_0276	Synpcc7942_0276	K00104	K00104	glcD	glycolate oxidase subunit GlcD; K00104 glycolate oxidase [EC:1.1.3.15]	glycolate oxidase subunit GlcD	Energy production and conversion	Not in CyOGs	no	132.5	158.5	140.5	-0.12	-0.03	0.09	0.762824	0.941301	0.819545
Synpcc7942_0277	Synpcc7942_0277	K01972	K01972	ligA	ligA; NAD-dependent DNA ligase LigA (EC:6.5.1.2); K01972 DNA ligase (NAD+) [EC:6.5.1.2]	NAD-dependent DNA ligase LigA	Replication, recombination and repair	Not in CyOGs	no	38.5	24	18.5	0.09	-0.56	-0.65	0.828211	0.171411	0.114253
Synpcc7942_0278	Synpcc7942_0278	K05586	K05586	nuoE	bidirectional hydrogenase complex protein HoxE; K05586 bidirectional [NiFe] hydrogenase diaphorase subunit [EC:1.6.5.3]	bidirectional hydrogenase complex protein HoxE	Energy production and conversion	Not in CyOGs	no	64	54	26	1.04	0.03	-1	0.0135568	0.933805	0.0169792
Synpcc7942_0279	Synpcc7942_0279	K05587	K05587	nuoF	NADH dehydrogenase (quinone) (EC:1.6.99.5); K05587 bidirectional [NiFe] hydrogenase diaphorase subunit [EC:1.6.5.3]	NADH dehydrogenase (quinone)	Energy production and conversion	Not in CyOGs	no	66.5	46	45.5	0.47	-0.05	-0.52	0.253299	0.901128	0.20575
Synpcc7942_0280	Synpcc7942_0280	K03742	K03742	yfaY	competence damage-inducible protein A; K03742 nicotinamide-nucleotide amidase [EC:3.5.1.42]	competence damage-inducible protein A	General function prediction only	Not in CyOGs	no	38.5	26	26.5	0.34	-0.42	-0.76	0.417647	0.305863	0.0683089
Synpcc7942_0281	Synpcc7942_0281	K02851	K02851	rfe	glycosyltransferase; K02851 UDP-GlcNAc:undecaprenyl-phosphate GlcNAc-1-phosphate transferase [EC:2.7.8.33]	probable glycosyltransferase	Cell wall/membrane biogenesis	Not in CyOGs	no	87.5	100	86	0.06	-0.25	-0.31	0.885643	0.53723	0.447396
Synpcc7942_0282	Synpcc7942_0282	K00600	K00600	glyA	glyA; serine hydroxymethyltransferase (EC:2.1.2.1); K00600 glycine hydroxymethyltransferase [EC:2.1.2.1]	serine hydroxymethyltransferase	Amino acid transport and metabolism	Not in CyOGs	no	230	356.5	331	-0.19	0.35	0.54	0.639662	0.395892	0.188751
Synpcc7942_0283	Synpcc7942_0283			dusB	dihydrouridine synthase TIM-barrel protein nifR3	Dihydrouridine synthase TIM-barrel protein nifR3	Translation	Not in CyOGs	no	29.5	26	13	0.68	-0.15	-0.83	0.102541	0.714979	0.0467338
Synpcc7942_0284	Synpcc7942_0284				carbon dioxide concentrating mechanism protein CcmK	carbon dioxide concentrating mechanism protein CcmK	Secondary metabolites biosynthesis, transport and catabolism	CO2 fixation mechanism	no	220	146	156	-0.17	-0.27	-0.1	0.681094	0.50642	0.800346
Synpcc7942_0285	Synpcc7942_0285				carbon dioxide concentrating mechanism protein CcmK	carbon dioxide concentrating mechanism protein CcmK	Secondary metabolites biosynthesis, transport and catabolism	CO2 fixation mechanism	no	169.5	151.5	214.5	-0.06	-0.15	-0.1	0.892661	0.71178	0.814881
Synpcc7942_0286	Synpcc7942_0286				hypothetical protein	hypothetical protein	Not in COGs	Not in CyOGs	no	63.5	37	45.5	0.09	-0.66	-0.75	0.834867	0.110704	0.0735885
Synpcc7942_0287	Synpcc7942_0287	K10716	K10716		hypothetical protein; K10716 voltage-gated potassium channel	hypothetical protein	Not in COGs	Not in CyOGs	yes	50.5	44.5	18	1.18	-0.75	-1.93	0.00512968	0.0702023	7.08542e-06
Synpcc7942_0288	Synpcc7942_0288	K04042	K04042	glmU	glmU; bifunctional N-acetylglucosamine-1-phosphate uridyltransferase/glucosamine-1-phosphate acetyltransferase (EC:2.3.1.157 2.7.7.23); K04042 bifunctional UDP-N-acetylglucosamine pyrophosphorylase / Glucosamine-1-phosphate N-acetyltransferase [EC:2.7.7.23 2.3.1.157]	glucosamine-1-phosphate N-acetyltransferase / UDP-N-acetylglucosamine pyrophosphorylase	Cell wall/membrane biogenesis	Not in CyOGs	no	35.5	29.5	23.5	0	-0.67	-0.68	0.990507	0.103813	0.102361
Synpcc7942_0289	Synpcc7942_0289	K03070	K03070	secA	secA; preprotein translocase subunit SecA; K03070 preprotein translocase subunit SecA	preprotein translocase subunit SecA	Intracellular trafficking and secretion	Not in CyOGs	yes	332.5	190	348.5	-1.14	-0.57	0.57	0.00587549	0.163746	0.165125
Synpcc7942_0290	Synpcc7942_0290	K00254	K00254	pyrD	dihydroorotate dehydrogenase 2 (EC:1.3.3.1); K00254 dihydroorotate dehydrogenase [EC:1.3.5.2]	dihydroorotate dehydrogenase 2	Nucleotide transport and metabolism	Not in CyOGs	no	64.5	33	40	-0.36	-0.68	-0.31	0.377342	0.101063	0.447518
Synpcc7942_0291	Synpcc7942_0291				hypothetical protein	hypothetical protein	Not in COGs	Not in CyOGs	no	1476.5	806.5	1540.5	-0.5	-0.51	0	0.217981	0.213578	0.99071
Synpcc7942_0292	Synpcc7942_0292	K13038	K13038	dfp	bifunctional phosphopantothenoylcysteine decarboxylase/phosphopantothenate synthase (EC:4.1.1.36 6.3.2.5); K13038 phosphopantothenoylcysteine decarboxylase / phosphopantothenate--cysteine ligase [EC:4.1.1.36 6.3.2.5]	bifunctional phosphopantothenoylcysteine decarboxylase/phosphopantothenate synthase	Coenzyme transport and metabolism	Not in CyOGs	no	170	178	247	-0.12	0.22	0.34	0.7677	0.585947	0.401374
Synpcc7942_0293	Synpcc7942_0293				hypothetical protein	hypothetical protein	Not in COGs	Not in CyOGs	no	38.5	47	41	0.03	-0.19	-0.22	0.937953	0.654547	0.601732
Synpcc7942_0294	Synpcc7942_0294	K02716	K02716		photosystem II manganese-stabilizing polypeptide; K02716 photosystem II oxygen-evolving enhancer protein 1	photosystem II manganese-stabilizing polypeptide	Not in COGs	Photosystem II	yes	1058.5	192	1101.5	-2.79	-2.59	0.2	1.78892e-10	2.43848e-09	0.621609
Synpcc7942_0295	Synpcc7942_0295	K00958	K00958		sat; sulfate adenylyltransferase (EC:2.7.7.4); K00958 sulfate adenylyltransferase [EC:2.7.7.4]	sulfate adenylyltransferase	Not in COGs	Not in CyOGs	yes	159	56	81	-0.8	-1.21	-0.42	0.0534993	0.00346859	0.308611
Synpcc7942_0296	Synpcc7942_0296				hypothetical protein	hypothetical protein	Not in COGs	Not in CyOGs	no	110.5	69	100	-0.6	-0.39	0.21	0.140769	0.338836	0.602899
Synpcc7942_0297	Synpcc7942_0297	K03798	K03798	ftsH	FtsH peptidase (EC:3.6.4.6); K03798 cell division protease FtsH [EC:3.4.24.-]	FtsH peptidase homologue, chloroplast. Metallo peptidase. MEROPS family M41	Posttranslational modification, protein turnover, chaperones	Not in CyOGs	yes	709	305.5	1330	-1.7	-1.2	0.5	5.15369e-05	0.00386108	0.219707
Synpcc7942_0298	Synpcc7942_0298				hypothetical protein	hypothetical protein	Cell wall/membrane biogenesis	Not in CyOGs	yes	47.5	31	21	0.93	-0.43	-1.36	0.0279923	0.297638	0.00140099
Synpcc7942_0299	Synpcc7942_0299	K03570	K03570	mreC	rod shape-determining protein MreC; K03570 rod shape-determining protein MreC	rod shape-determining protein MreC	Cell wall/membrane biogenesis	Not in CyOGs	no	55	67.5	64.5	-0.14	-0.17	-0.03	0.731702	0.677384	0.94212
Synpcc7942_0300	Synpcc7942_0300	K03569	K03569	mreB	rod shape-determining protein MreB; K03569 rod shape-determining protein MreB and related proteins	rod shape-determining protein MreB	Cell cycle control, mitosis and meiosis	Not in CyOGs	no	106.5	171.5	166	-0.27	0.34	0.61	0.50542	0.408159	0.136653
Synpcc7942_0301	Synpcc7942_0301	K03111	K03111	ssb	single-stranded DNA-binding protein; K03111 single-strand DNA-binding protein	single-strand DNA-binding protein	Replication, recombination and repair	Not in CyOGs	no	450.5	402	570.5	-0.73	0.08	0.8	0.0766652	0.853296	0.0509911
Synpcc7942_0302	Synpcc7942_0302				phospholipase D/transphosphatidylase	Phospholipase D/Transphosphatidylase	Lipid transport and metabolism	Not in CyOGs	no	60.5	53	40	0.33	0.08	-0.25	0.424919	0.843591	0.547772
Synpcc7942_0303	Synpcc7942_0303			ybaL	response regulator receiver domain-containing protein	response regulator receiver domain protein (CheY-like)	Inorganic ion transport and metabolism	Not in CyOGs	yes	57.5	98.5	40.5	1.72	1.18	-0.54	4.81462e-05	0.00459518	0.191659
Synpcc7942_0304	Synpcc7942_0304				hypothetical protein	hypothetical protein	Coenzyme transport and metabolism	Not in CyOGs	no	392.5	290.5	348	0.08	-0.27	-0.35	0.851835	0.510884	0.399033
Synpcc7942_0305	Synpcc7942_0305				hypothetical protein	hypothetical protein	Not in COGs	Not in CyOGs	no	264.5	661.5	344.5	0.77	0.84	0.07	0.0627664	0.0418557	0.860596
Synpcc7942_0306	Synpcc7942_0306				hypothetical protein	hypothetical protein	Not in COGs	Not in CyOGs	no	309	841.5	364	0.93	1.06	0.13	0.0241603	0.0102312	0.74827
Synpcc7942_0307	Synpcc7942_0307				Na+/H+ antiporter	Na+/H+ antiporter	Inorganic ion transport and metabolism	Not in CyOGs	no	201.5	178.5	156	-0.07	-0.04	0.03	0.861629	0.92349	0.937598
Synpcc7942_0308	Synpcc7942_0308				CO2 hydration protein	CO2 hydration protein	Not in COGs	Not in CyOGs	yes	168	105.5	226.5	-1.19	-0.37	0.82	0.00399522	0.360947	0.0465799
Synpcc7942_0309	Synpcc7942_0309	K05577	K05577		NAD(P)H-quinone oxidoreductase subunit F (EC:1.6.99.5); K05577 NAD(P)H-quinone oxidoreductase subunit 5 [EC:1.6.5.3]	NAD(P)H-quinone oxidoreductase subunit F	Energy production and conversion	Not in CyOGs	no	154.5	147	210.5	-0.08	0.14	0.22	0.835936	0.739783	0.589938
Synpcc7942_0310	Synpcc7942_0310	K00919	K00919	ispE	4-diphosphocytidyl-2-C-methyl-D-erythritol kinase (EC:2.7.1.148); K00919 4-diphosphocytidyl-2-C-methyl-D-erythritol kinase [EC:2.7.1.148]	4-diphosphocytidyl-2-C-methyl-D-erythritol kinase	Lipid transport and metabolism	Not in CyOGs	yes	49.5	30	23	0.69	-0.58	-1.27	0.0969855	0.159096	0.00247783
Synpcc7942_0311	Synpcc7942_0311	K02528	K02528	rsmA	ksgA; dimethyladenosine transferase (EC:2.1.1.-); K02528 16S rRNA (adenine1518-N6/adenine1519-N6)-dimethyltransferase [EC:2.1.1.182]	dimethyladenosine transferase	Translation	Not in CyOGs	no	47.5	62.5	68.5	-0.33	-0.1	0.24	0.41644	0.809318	0.567421
Synpcc7942_0312	Synpcc7942_0312	K07460	K07460	yraN	hypothetical protein; K07460 putative endonuclease	hypothetical protein	Replication, recombination and repair	Not in CyOGs	no	126	251.5	126	0.73	0.5	-0.23	0.078327	0.225158	0.578873
Synpcc7942_0313	Synpcc7942_0313				hypothetical protein	hypothetical protein	Function unknown	Not in CyOGs	no	231	198.5	314	-0.91	0.02	0.93	0.0272429	0.969631	0.0248214
Synpcc7942_0314	Synpcc7942_0314	K00241	K00241		succinate dehydrogenase subunit C (EC:1.3.5.1); K00241 succinate dehydrogenase / fumarate reductase, cytochrome b subunit	succinate dehydrogenase subunit C	Not in COGs	Not in CyOGs	no	53	37	26.5	0.41	-0.19	-0.61	0.320083	0.637518	0.144814
Synpcc7942_0315	Synpcc7942_0315	K01756	K01756	purB	adenylosuccinate lyase (EC:4.3.2.2); K01756 adenylosuccinate lyase [EC:4.3.2.2]	adenylosuccinate lyase	Nucleotide transport and metabolism	Not in CyOGs	yes	635.5	403	1728.5	-1.65	-0.63	1.02	8.32617e-05	0.126402	0.013242
Synpcc7942_0316	Synpcc7942_0316				hypothetical protein	hypothetical protein	Not in COGs	Not in CyOGs	yes	6844.5	4166	21407.5	-1.98	-0.83	1.16	2.90003e-06	0.0448013	0.00521191
Synpcc7942_0317	Synpcc7942_0317				hypothetical protein	hypothetical protein	Not in COGs	Not in CyOGs	no	125.5	303.5	162.5	0.72	0.84	0.12	0.0803434	0.0419759	0.773063
Synpcc7942_0318	Synpcc7942_0318				hypothetical protein	hypothetical protein	Not in COGs	Not in CyOGs	no	481.5	859	574.5	0.28	0.6	0.32	0.492974	0.143956	0.435909
Synpcc7942_0319	Synpcc7942_0319	K06442	K06442		hemolysin A; K06442 23S rRNA (cytidine1920-2'-O)/16S rRNA (cytidine1409-2'-O)-methyltransferase [EC:2.1.1.226 2.1.1.227]	hemolysin A	Translation	Not in CyOGs	no	94	98.5	66.5	0.34	0.3	-0.04	0.412513	0.471935	0.919518
Synpcc7942_0320	Synpcc7942_0320	K01784	K01784	galE	UDP-galactose 4-epimerase (EC:5.1.3.2); K01784 UDP-glucose 4-epimerase [EC:5.1.3.2]	UDP-galactose 4-epimerase	Cell wall/membrane biogenesis	Not in CyOGs	no	78	52.5	56.5	-0.21	-0.31	-0.1	0.616701	0.455107	0.805765
Synpcc7942_0321	Synpcc7942_0321	K04751	K04751	glnB	nitrogen regulatory protein P-II; K04751 nitrogen regulatory protein P-II 1	nitrogen regulatory protein P-II	Amino acid transport and metabolism	Not in CyOGs	no	4491.5	3196.5	5553.5	-0.34	-0.28	0.06	0.403387	0.494537	0.878452
Synpcc7942_0322	Synpcc7942_0322	K07399	K07399		c-type cytochrome biogenesis protein; K07399 cytochrome c biogenesis protein	c-type cytochrome biogenesis protein	Posttranslational modification, protein turnover, chaperones	Regulation and biogenesis	no	151.5	153.5	269.5	-0.46	0	0.46	0.260579	0.998589	0.261418
Synpcc7942_0323	Synpcc7942_0323	K06196	K06196		cytochrome c biogenesis protein-like protein; K06196 cytochrome c-type biogenesis protein	Cytochrome c biogenesis protein-like	Posttranslational modification, protein turnover, chaperones	Not in CyOGs	no	177.5	265.5	332.5	-0.54	0.12	0.66	0.185789	0.771235	0.107304
Synpcc7942_0324	Synpcc7942_0324	K03588	K03588	ftsW	cell division protein FtsW; K03588 cell division protein FtsW	cell division protein FtsW	Not in COGs	Not in CyOGs	no	175.5	337	217	0.31	0.56	0.25	0.444059	0.170292	0.542735
Synpcc7942_0325	Synpcc7942_0325	K02094	K02094		LC 7.8 apoprotein (core components of the phycobilisomes); K02094 phycobilisome core linker protein	Lc 7.8 apoprotein (core components of the phycobilisomes)	Not in COGs	Phycobilin-containing light-harvesting complexes	yes	5121	987.5	3205.5	-1.99	-2.09	-0.1	2.54871e-06	8.61722e-07	0.808847
Synpcc7942_0326	Synpcc7942_0326	K02093	K02093		allophycocyanin subunit beta; K02093 allophycocyanin beta subunit	allophycocyanin, beta subunit	Not in COGs	Phycobilin-containing light-harvesting complexes	yes	6007.5	1158.5	4182.5	-1.92	-2.05	-0.12	5.31998e-06	1.40086e-06	0.761485
Synpcc7942_0327	Synpcc7942_0327	K02092	K02092		allophycocyanin alpha chain; K02092 allophycocyanin alpha subunit	allophycocyanin alpha chain	Not in COGs	Phycobilin-containing light-harvesting complexes	yes	2807	813.5	3947.5	-1.84	-1.83	0.01	1.29824e-05	1.47907e-05	0.974913
Synpcc7942_0328	Synpcc7942_0328	K02096	K02096		phycobilisome core-membrane linker polypeptide; K02096 phycobilisome core-membrane linker protein	phycobilisome core-membrane linker polypeptide	Not in COGs	Phycobilin-containing light-harvesting complexes	yes	712	345.5	880	-0.98	-1.16	-0.18	0.0175908	0.00501885	0.655558
Synpcc7942_0329	Synpcc7942_0329			ubiG	hypothetical protein	hypothetical protein	Secondary metabolites biosynthesis, transport and catabolism	Not in CyOGs	yes	41	37	23	0.53	-0.66	-1.18	0.202319	0.111461	0.00461152
Synpcc7942_0330	Synpcc7942_0330	K02116	K02116		hypothetical protein; K02116 ATP synthase protein I	hypothetical protein	Not in COGs	Not in CyOGs	no	855	474	490.5	-0.34	-1.04	-0.7	0.412064	0.0120363	0.0877903
Synpcc7942_0331	Synpcc7942_0331	K02108	K02108	atpB	ATP synthase F0F1 subunit A (EC:3.6.3.14); K02108 F-type H+-transporting ATPase subunit a	F0F1 ATP synthase subunit A	Not in COGs	Not in CyOGs	yes	1660	599.5	617	-0.32	-1.19	-0.86	0.429289	0.00416769	0.0359522
Synpcc7942_0332	Synpcc7942_0332	K02110	K02110		ATP synthase F0F1 subunit C (EC:3.6.3.14); K02110 F-type H+-transporting ATPase subunit c	F0F1 ATP synthase subunit C	Energy production and conversion	Not in CyOGs	yes	1528	421	562.5	-0.5	-1.54	-1.04	0.223085	0.000238992	0.0121761
Synpcc7942_0333	Synpcc7942_0333	K02109	K02109		ATP synthase F0F1 subunit B' (EC:3.6.3.14); K02109 F-type H+-transporting ATPase subunit b	F0F1 ATP synthase subunit B'	Energy production and conversion	Not in CyOGs	no	482.5	274	455	-0.28	-0.81	-0.53	0.491239	0.0480852	0.194942
Synpcc7942_0334	Synpcc7942_0334	K02109	K02109		ATP synthase F0F1 subunit B (EC:3.6.3.14); K02109 F-type H+-transporting ATPase subunit b	F0F1 ATP synthase subunit B	Energy production and conversion	Not in CyOGs	yes	255.5	129.5	166	0.02	-1.14	-1.16	0.96623	0.00597841	0.00533522
Synpcc7942_0335	Synpcc7942_0335	K02113	K02113	atpH	ATP synthase F0F1 subunit delta (EC:3.6.3.14); K02113 F-type H+-transporting ATPase subunit delta	F0F1 ATP synthase subunit delta	Energy production and conversion	Not in CyOGs	yes	282	115.5	161	-0.6	-1.59	-0.99	0.143422	0.000153158	0.0172192
Synpcc7942_0336	Synpcc7942_0336	K02111	K02111	atpA	ATP synthase F0F1 subunit alpha (EC:3.6.3.14); K02111 F-type H+-transporting ATPase subunit alpha [EC:3.6.3.14]	F0F1 ATP synthase subunit alpha	Energy production and conversion	Not in CyOGs	yes	783.5	226.5	433.5	-1.21	-1.93	-0.72	0.00360051	5.25358e-06	0.0798617
Synpcc7942_0337	Synpcc7942_0337	K02115	K02115	atpG	ATP synthase F0F1 subunit gamma (EC:3.6.3.14); K02115 F-type H+-transporting ATPase subunit gamma	F0F1 ATP synthase subunit gamma	Energy production and conversion	Not in CyOGs	yes	434	99.5	223.5	-1.46	-1.85	-0.39	0.0004547	1.16943e-05	0.345167
Synpcc7942_0338	Synpcc7942_0338	K02639	K02639		ferredoxin (2Fe-2S); K02639 ferredoxin	Ferredoxin (2Fe-2S)	Energy production and conversion	Not in CyOGs	no	161.5	104.5	139.5	-0.49	-0.36	0.14	0.230882	0.388674	0.734954
Synpcc7942_0339	Synpcc7942_0339				hypothetical protein	hypothetical protein	Not in COGs	Not in CyOGs	no	33.5	24.5	22	0.63	-0.11	-0.75	0.128854	0.781319	0.073461
Synpcc7942_0340	Synpcc7942_0340	K07052	K07052		hypothetical protein; K07052	hypothetical protein	Not in COGs	Not in CyOGs	no	35.5	60	62	0.29	0.79	0.5	0.485126	0.0568548	0.226592
Synpcc7942_0341	Synpcc7942_0341				hypothetical protein	hypothetical protein	Not in COGs	Not in CyOGs	no	51.5	111	63	0.64	0.66	0.02	0.121807	0.109868	0.96065
Synpcc7942_0342	Synpcc7942_0342				hypothetical protein	hypothetical protein	Not in COGs	Not in CyOGs	yes	230	1197.5	433.5	1.14	2.03	0.9	0.00612932	1.78834e-06	0.0304467
Synpcc7942_0343	Synpcc7942_0343	K08902	K08902		photosystem II 11 kD protein; K08902 photosystem II Psb27 protein	photosystem II 11 kD protein	Not in COGs	Photosystem II	no	844.5	617	987	-0.95	-0.22	0.73	0.0206711	0.585993	0.0750725
Synpcc7942_0344	Synpcc7942_0344				peptidase	probable peptidase	Cell wall/membrane biogenesis	Not in CyOGs	no	157	209.5	161	0.32	0.73	0.41	0.44041	0.0756708	0.312028
Synpcc7942_0345	Synpcc7942_0345	K03524	K03524	birA	biotin--acetyl-CoA-carboxylase ligase; K03524 BirA family transcriptional regulator, biotin operon repressor / biotin-[acetyl-CoA-carboxylase] ligase [EC:6.3.4.15]	Biotin--acetyl-CoA-carboxylase ligase	Coenzyme transport and metabolism	Not in CyOGs	no	30.5	18.5	15	0.72	-0.34	-1.06	0.089687	0.40858	0.012503
Synpcc7942_0346	Synpcc7942_0346	K05810	K05810	yfiH	hypothetical protein; K05810 conserved hypothetical protein	Protein of unknown function DUF152	Function unknown	Not in CyOGs	yes	72.5	62.5	171.5	-1.13	-0.27	0.86	0.00660415	0.507353	0.0384528
Synpcc7942_0347	Synpcc7942_0347				hypothetical protein	hypothetical protein	Not in COGs	Not in CyOGs	no	886.5	914.5	893.5	-0.11	-0.33	-0.22	0.795803	0.426112	0.591164
Synpcc7942_0348	Synpcc7942_0348	K03553	K03553	recA	recA; recombinase A; K03553 recombination protein RecA	recombinase A	Replication, recombination and repair	Not in CyOGs	no	135	208	168.5	0.01	0.3	0.29	0.98062	0.462998	0.478144
Synpcc7942_0349	Synpcc7942_0349				hypothetical protein	hypothetical protein	Not in COGs	Not in CyOGs	no	339	269.5	303.5	-0.4	-0.11	0.29	0.324022	0.782506	0.477063
Synpcc7942_0350	Synpcc7942_0350	K02065	K02065	mlaF	ATPase; K02065 phospholipid/cholesterol/gamma-HCH transport system ATP-binding protein	ATPase	Secondary metabolites biosynthesis, transport and catabolism	Not in CyOGs	yes	47	37	15.5	1.17	-0.08	-1.25	0.00550551	0.838931	0.0029959
Synpcc7942_0351	Synpcc7942_0351	K02067	K02067		ABC transport system substrate-binding protein; K02067 phospholipid/cholesterol/gamma-HCH transport system substrate-binding protein	putative ABC transport system substrate-binding protein	Secondary metabolites biosynthesis, transport and catabolism	Not in CyOGs	no	41	39	47.5	0.17	0.22	0.05	0.679147	0.593708	0.905132
Synpcc7942_0352	Synpcc7942_0352	K07305	K07305		methionine sulfoxide reductase B (EC:1.8.4.11); K07305 peptide-methionine (R)-S-oxide reductase [EC:1.8.4.12]	Methionine sulfoxide reductase B	Not in COGs	Not in CyOGs	no	69.5	61.5	134	-0.77	-0.17	0.61	0.0611028	0.681132	0.14257
Synpcc7942_0353	Synpcc7942_0353	K03453	K03453		Na+-dependent transporter-like protein; K03453 bile acid:Na+ symporter, BASS family	Na+-dependent transporter-like	General function prediction only	Not in CyOGs	no	32	49	23.5	0.9	0.15	-0.75	0.0312447	0.722977	0.0708939
Synpcc7942_0354	Synpcc7942_0354	K05349	K05349	nagZ	Beta-glucosidase-like glycosidase; K05349 beta-glucosidase [EC:3.2.1.21]	Beta-glucosidase-related glycosidase-like	Not in COGs	Not in CyOGs	no	75	64.5	68.5	-0.36	-0.57	-0.21	0.373964	0.164631	0.615184
Synpcc7942_0355	Synpcc7942_0355	K02834	K02834	rbfA	rbfA; ribosome-binding factor A; K02834 ribosome-binding factor A	ribosome-binding factor A	Translation	Not in CyOGs	yes	361.5	248	451.5	-1.16	-0.37	0.79	0.00513857	0.369231	0.0544367
Synpcc7942_0356	Synpcc7942_0356				hypothetical protein	conserved hypothetical protein YCF33	Not in COGs	Photosystem I	no	332	260.5	271	-0.14	-0.06	0.08	0.728704	0.874761	0.84983
Synpcc7942_0357	Synpcc7942_0357	K18814	K18814		inorganic carbon transporter; K18814 putative inorganic carbon (hco3(-)) transporter	Inorganic carbon transporter	Cell wall/membrane biogenesis	Not in CyOGs	no	46.5	31	43	-0.04	-0.26	-0.23	0.931215	0.52524	0.583705
Synpcc7942_0358	Synpcc7942_0358	K03439	K03439	trmI	trmB; tRNA (guanine-N(7)-)-methyltransferase (EC:2.1.1.33); K03439 tRNA (guanine-N7-)-methyltransferase [EC:2.1.1.33]	tRNA (guanine-N(7))-methyltransferase	General function prediction only	Not in CyOGs	yes	28.5	13.5	10.5	0.71	-0.84	-1.55	0.0984331	0.0464804	0.000373601
Synpcc7942_0359	Synpcc7942_0359				hypothetical protein	hypothetical protein	General function prediction only	Not in CyOGs	no	34	59	56.5	-0.11	0.33	0.44	0.787592	0.425242	0.287193
Synpcc7942_0360	Synpcc7942_0360				hypothetical protein	hypothetical protein	Function unknown	Not in CyOGs	no	74	120.5	89.5	0.12	0.32	0.2	0.769245	0.433997	0.624874
Synpcc7942_0361	Synpcc7942_0361				hypothetical protein	hypothetical protein	Not in COGs	Not in CyOGs	no	1947	1130.5	1413	-0.6	-0.5	0.1	0.143603	0.225132	0.801202
Synpcc7942_0362	Synpcc7942_0362				hypothetical protein	hypothetical protein	Not in COGs	Not in CyOGs	yes	116	37	54.5	-0.65	-1.36	-0.72	0.119495	0.00112283	0.0826858
Synpcc7942_0363	Synpcc7942_0363				hypothetical protein	hypothetical protein	Not in COGs	Not in CyOGs	yes	73.5	24	38	-0.18	-1.25	-1.07	0.676705	0.00310522	0.0114858
Synpcc7942_0364	Synpcc7942_0364				hypothetical protein	hypothetical protein	Not in COGs	Phycobilin-containing light-harvesting complexes	no	77.5	70.5	73	0.34	0.02	-0.33	0.407969	0.970083	0.429763
Synpcc7942_0365	Synpcc7942_0365				response regulator receiver domain-containing protein	response regulator receiver domain protein (CheY-like)	Not in COGs	Not in CyOGs	yes	293	1922	310	2.5	2.38	-0.12	7.0448e-09	3.04104e-08	0.769432
Synpcc7942_0366	Synpcc7942_0366	K03321	K03321		sulfate transporter; K03321 sulfate permease, SulP family	putative sulfate transporter	Inorganic ion transport and metabolism	Not in CyOGs	no	54.5	131.5	53	1	0.86	-0.14	0.0158521	0.0374201	0.733365
Synpcc7942_0367	Synpcc7942_0367	K03453	K03453		Na+-dependent transporter-like protein; K03453 bile acid:Na+ symporter, BASS family	Na+-dependent transporter-like	General function prediction only	Not in CyOGs	no	80.5	86	42.5	0.73	0.19	-0.54	0.0777449	0.644148	0.19103
Synpcc7942_0368	Synpcc7942_0368	K03601	K03601	xseA	xseA; exodeoxyribonuclease VII large subunit (EC:3.1.11.6); K03601 exodeoxyribonuclease VII large subunit [EC:3.1.11.6]	exodeoxyribonuclease VII large subunit	Replication, recombination and repair	Not in CyOGs	yes	43.5	25	9.5	1.23	-0.51	-1.74	0.00361135	0.214249	4.58597e-05
Synpcc7942_0369	Synpcc7942_0369	K00274	K00274		flavin-containing monoamine oxidase; K00274 monoamine oxidase [EC:1.4.3.4]	putative flavin-containing monoamine oxidase	Amino acid transport and metabolism	Not in CyOGs	yes	71.5	39.5	25.5	1.06	-0.38	-1.44	0.0108311	0.348768	0.000575515
Synpcc7942_0370	Synpcc7942_0370	K01740	K01740	metB	O-acetylhomoserine/O-acetylserine sulfhydrylase (EC:2.5.1.49); K01740 O-acetylhomoserine (thiol)-lyase [EC:2.5.1.49]	O-acetylhomoserine/O-acetylserine sulfhydrylase	Amino acid transport and metabolism	Not in CyOGs	yes	116	71.5	46	1.01	-0.4	-1.4	0.0150081	0.334212	0.000785024
Synpcc7942_0371	Synpcc7942_0371	K00651	K00651	metA	homoserine O-succinyltransferase (EC:2.3.1.46); K00651 homoserine O-succinyltransferase [EC:2.3.1.46]	homoserine O-succinyltransferase	Amino acid transport and metabolism	Not in CyOGs	no	83	161	112	0.34	0.44	0.1	0.402399	0.279576	0.807114
Synpcc7942_0372	Synpcc7942_0372				hypothetical protein	hypothetical protein	Not in COGs	Not in CyOGs	no	74.5	122	119.5	-0.28	0.32	0.59	0.496187	0.442662	0.148918
Synpcc7942_0373	Synpcc7942_0373				hypothetical protein	hypothetical protein	Function unknown	Not in CyOGs	no	150.5	172	230.5	-0.6	0.45	1.05	0.145277	0.266896	0.0109
Synpcc7942_0374	Synpcc7942_0374				hypothetical protein	hypothetical protein	Not in COGs	Not in CyOGs	yes	688.5	796	2252	-1.46	0.61	2.07	0.000466418	0.139548	1.17749e-06
Synpcc7942_0375	Synpcc7942_0375	K07263	K07263		processing protease; K07263 zinc protease [EC:3.4.24.-]	processing protease	General function prediction only	Not in CyOGs	no	59	32.5	37	0.24	-0.59	-0.83	0.552601	0.151484	0.043743
Synpcc7942_0376	Synpcc7942_0376				zinc protease	putative zinc protease protein	General function prediction only	Not in CyOGs	no	52.5	44	58	-0.02	-0.18	-0.16	0.95886	0.659197	0.697351
Synpcc7942_0377	Synpcc7942_0377				hypothetical protein	hypothetical protein	Not in COGs	Not in CyOGs	yes	390	752.5	1115	-0.74	0.55	1.29	0.0713185	0.183696	0.00196089
Synpcc7942_0378	Synpcc7942_0378	K02066	K02066	mlaE	hypothetical protein; K02066 phospholipid/cholesterol/gamma-HCH transport system permease protein	Protein of unknown function DUF140	Not in COGs	Not in CyOGs	no	95.5	156	101.5	0.31	0.34	0.03	0.444628	0.40552	0.946628
Synpcc7942_0379	Synpcc7942_0379				hypothetical protein	hypothetical protein	Not in COGs	Not in CyOGs	no	141	132	127	-0.21	0.12	0.32	0.611247	0.778739	0.430839
Synpcc7942_0380	Synpcc7942_0380				hypothetical protein	hypothetical protein	Not in COGs	Not in CyOGs	no	147	140	121.5	0.1	0.19	0.09	0.811908	0.644433	0.823231
Synpcc7942_0381	Synpcc7942_0381				hypothetical protein	hypothetical protein	Not in COGs	Not in CyOGs	yes	393.5	673.5	331.5	1.47	1.07	-0.4	0.000426251	0.00937122	0.332456
Synpcc7942_0382	Synpcc7942_0382				hypothetical protein	hypothetical protein	Not in COGs	Not in CyOGs	yes	791.5	1452.5	620	1.66	1	-0.66	7.92547e-05	0.0158518	0.10782
Synpcc7942_0383	Synpcc7942_0383				hypothetical protein	hypothetical protein	Not in COGs	Not in CyOGs	no	127	243	124.5	0.81	0.5	-0.31	0.0482699	0.223105	0.443367
Synpcc7942_0384	Synpcc7942_0384				hypothetical protein	hypothetical protein	Not in COGs	Not in CyOGs	no	57	71.5	78.5	-0.46	-0.13	0.33	0.262241	0.756419	0.416674
Synpcc7942_0385	Synpcc7942_0385	K10960	K10960	ydiS	geranylgeranyl reductase; K10960 geranylgeranyl reductase [EC:1.3.1.83]	geranylgeranyl reductase	Energy production and conversion	Chlorophyll biosynthesis enzymes	no	938.5	740.5	462.5	0.4	0	-0.41	0.323398	0.99571	0.320817
Synpcc7942_0386	Synpcc7942_0386			ybhK	hypothetical protein	hypothetical protein	Not in COGs	Not in CyOGs	no	119.5	105.5	78	0.4	0.12	-0.28	0.324765	0.769031	0.488901
Synpcc7942_0387	Synpcc7942_0387	K06925	K06925	yjeE	hypothetical protein; K06925 tRNA threonylcarbamoyladenosine biosynthesis protein TsaE	hypothetical protein	General function prediction only	Not in CyOGs	no	95	69	50	0.87	-0.16	-1.03	0.0369365	0.695326	0.0136843
Synpcc7942_0388	Synpcc7942_0388				glycosyltransferase	probable glycosyltransferase	Cell wall/membrane biogenesis	Not in CyOGs	no	54	33	34	0.31	-0.54	-0.85	0.452505	0.193888	0.0417106
Synpcc7942_0389	Synpcc7942_0389				hypothetical protein	hypothetical protein	Not in COGs	Not in CyOGs	no	29	35	23	0.4	-0.25	-0.65	0.3494	0.551649	0.129604
Synpcc7942_0390	Synpcc7942_0390	K07240	K07240		chromate transporter; K07240 chromate transporter	Chromate transporter	Inorganic ion transport and metabolism	Not in CyOGs	no	66	90	59	0.32	0.01	-0.31	0.438648	0.977163	0.45584
Synpcc7942_0391	Synpcc7942_0391				hypothetical protein	hypothetical protein	General function prediction only	Not in CyOGs	no	240	206	137.5	0.34	-0.1	-0.45	0.400763	0.799358	0.274339
Synpcc7942_0392	Synpcc7942_0392	K08304	K08304	mltA	membrane-bound lytic transglycosylase A; K08304 membrane-bound lytic murein transglycosylase A	probable membrane-bound lytic transglycosylase A	Cell wall/membrane biogenesis	Not in CyOGs	no	40	24	19	0.29	-0.46	-0.75	0.484105	0.263808	0.0710391
Synpcc7942_0393	Synpcc7942_0393				hypothetical protein	hypothetical protein	Not in COGs	Not in CyOGs	yes	29.5	12.5	13	0.43	-0.77	-1.19	0.315571	0.0669854	0.00528143
Synpcc7942_0394	Synpcc7942_0394	K00981	K00981	ynbB	phosphatidate cytidylyltransferase; K00981 phosphatidate cytidylyltransferase [EC:2.7.7.41]	phosphatidate cytidylyltransferase	Lipid transport and metabolism	Not in CyOGs	no	92	65	75.5	0.12	-0.37	-0.49	0.775908	0.369185	0.238228
Synpcc7942_0395	Synpcc7942_0395				hypothetical protein	hypothetical protein	Not in COGs	Not in CyOGs	no	125	251.5	281	-0.33	0.6	0.93	0.422553	0.141316	0.0238755
Synpcc7942_0396	Synpcc7942_0396	K00602	K00602	purH	purH; bifunctional phosphoribosylaminoimidazolecarboxamide formyltransferase/IMP cyclohydrolase (EC:2.1.2.3 3.5.4.10); K00602 phosphoribosylaminoimidazolecarboxamide formyltransferase / IMP cyclohydrolase [EC:2.1.2.3 3.5.4.10]	bifunctional phosphoribosylaminoimidazolecarboxamide formyltransferase/IMP cyclohydrolase	Not in COGs	Not in CyOGs	no	93	99	140	-0.8	-0.22	0.58	0.0523096	0.599143	0.155097
Synpcc7942_0397	Synpcc7942_0397				neutral invertase	putative neutral invertase	Not in COGs	Not in CyOGs	no	37	25	21	-0.05	-0.44	-0.39	0.9055	0.289751	0.348421
Synpcc7942_0398	Synpcc7942_0398				hypothetical protein	hypothetical protein	Not in COGs	Not in CyOGs	no	614	253	354.5	-0.58	-0.98	-0.4	0.159445	0.0174619	0.324606
Synpcc7942_0399	Synpcc7942_0399				hypothetical protein	hypothetical protein	General function prediction only	Not in CyOGs	no	67	45	81.5	-0.42	-0.37	0.05	0.305722	0.363458	0.907004
Synpcc7942_0400	Synpcc7942_0400	K01658	K01658	pabA	anthranilate synthase, component II (EC:4.1.3.27); K01658 anthranilate synthase component II [EC:4.1.3.27]	anthranilate synthase, component II	Amino acid transport and metabolism	Not in CyOGs	no	134.5	120.5	239.5	-0.62	-0.2	0.42	0.128957	0.618455	0.306021
Synpcc7942_0401	Synpcc7942_0401	K00901	K00901		diacylglycerol kinase (EC:2.7.1.107); K00901 diacylglycerol kinase (ATP) [EC:2.7.1.107]	diacylglycerol kinase	Not in COGs	Not in CyOGs	no	109.5	203.5	142.5	0.33	0.43	0.1	0.42544	0.299737	0.810444
Synpcc7942_0402	Synpcc7942_0402	K07042	K07042	ybeY	metalloprotease; K07042 probable rRNA maturation factor	hypothetical protein	General function prediction only	Not in CyOGs	no	82.5	83	77	-0.17	-0.29	-0.12	0.682065	0.475415	0.761803
Synpcc7942_0403	Synpcc7942_0403				hypothetical protein	hypothetical protein	Not in COGs	Not in CyOGs	no	188.5	208.5	257	-0.59	0.36	0.95	0.151555	0.381	0.021893
Synpcc7942_0404	Synpcc7942_0404	K02836	K02836	prfB	prfB; peptide chain release factor 2; K02836 peptide chain release factor 2	peptide chain release factor 2	Translation	Not in CyOGs	no	159	188	229.5	-0.35	0.56	0.91	0.389786	0.173974	0.0273868
Synpcc7942_0405	Synpcc7942_0405	K02340	K02340		DNA polymerase III subunit delta (EC:2.7.7.7); K02340 DNA polymerase III subunit delta [EC:2.7.7.7]	DNA polymerase III subunit delta	Replication, recombination and repair	Not in CyOGs	no	61	43.5	39.5	0.54	-0.13	-0.67	0.190798	0.746117	0.103704
Synpcc7942_0406	Synpcc7942_0406				hypothetical protein	hypothetical protein	Not in COGs	Not in CyOGs	yes	521.5	415.5	2013	-1.96	-0.4	1.55	3.78932e-06	0.324928	0.000202311
Synpcc7942_0407	Synpcc7942_0407	K02698	K02698		photosystem I reaction center subunit X; K02698 photosystem I subunit X	photosystem I reaction center subunit X	Not in COGs	Photosystem I	no	465	451.5	726	-0.89	-0.44	0.45	0.0312767	0.28413	0.273642
Synpcc7942_0408	Synpcc7942_0408	K01817	K01817		N-(5'-phosphoribosyl)anthranilate isomerase (EC:5.3.1.24); K01817 phosphoribosylanthranilate isomerase [EC:5.3.1.24]	N-(5'-phosphoribosyl)anthranilate isomerase	Amino acid transport and metabolism	Not in CyOGs	no	54	68	31	0.81	-0.2	-1.01	0.0507709	0.629986	0.0154746
Synpcc7942_0409	Synpcc7942_0409				hypothetical protein	hypothetical protein	Not in COGs	Not in CyOGs	no	187.5	185	85	0.84	0.06	-0.78	0.0430915	0.875703	0.0616618
Synpcc7942_0410	Synpcc7942_0410				hypothetical protein	hypothetical protein	Not in COGs	Not in CyOGs	yes	163	194.5	80	1.16	0.49	-0.67	0.0055833	0.235621	0.106597
Synpcc7942_0411	Synpcc7942_0411	K01695	K01695	trpA	trpA; tryptophan synthase subunit alpha (EC:4.2.1.20); K01695 tryptophan synthase alpha chain [EC:4.2.1.20]	tryptophan synthase subunit alpha	Amino acid transport and metabolism	Not in CyOGs	no	76	65	88.5	-0.02	-0.1	-0.07	0.95759	0.813748	0.855511
Synpcc7942_0412	Synpcc7942_0412				hypothetical protein	hypothetical protein	Not in COGs	Not in CyOGs	yes	188	59	167	-1.16	-1.95	-0.79	0.00564589	4.87787e-06	0.0563958
Synpcc7942_0413	Synpcc7942_0413	K05583	K05583		hypothetical protein; K05583 NAD(P)H-quinone oxidoreductase subunit L [EC:1.6.5.3]	hypothetical protein	Not in COGs	NADH:plastoquinone oxidoreductase	no	271	319	246.5	0.17	-0.13	-0.3	0.677721	0.752431	0.465358
Synpcc7942_0414	Synpcc7942_0414				hypothetical protein	hypothetical protein	Not in COGs	Not in CyOGs	yes	128	104.5	199.5	-1.23	-0.76	0.48	0.00296824	0.0663318	0.243586
Synpcc7942_0415	Synpcc7942_0415				hypothetical protein	hypothetical protein	Function unknown	Not in CyOGs	yes	2462.5	701	3084.5	-2.33	-1.59	0.75	5.42926e-08	0.000149867	0.0694476
Synpcc7942_0416	Synpcc7942_0416				hypothetical protein	hypothetical protein	Not in COGs	Not in CyOGs	yes	6207.5	2714.5	6491	-1.21	-0.79	0.42	0.00359417	0.0544942	0.309353
Synpcc7942_0417	Synpcc7942_0417				ATPase	ATPase	Posttranslational modification, protein turnover, chaperones	Not in CyOGs	no	1941	1457	2837	-0.57	-0.26	0.31	0.16306	0.52005	0.450278
Synpcc7942_0418	Synpcc7942_0418				hypothetical protein	hypothetical protein	Not in COGs	Not in CyOGs	no	38005.5	54687.5	59570	0.18	0.55	0.37	0.658823	0.176859	0.361954
Synpcc7942_0419	Synpcc7942_0419	K01012	K01012	bioB	biotin synthase (EC:2.8.1.6); K01012 biotin synthase [EC:2.8.1.6]	biotin synthase	Coenzyme transport and metabolism	Not in CyOGs	no	173	198.5	253.5	-0.55	-0.16	0.39	0.181191	0.703596	0.337659
Synpcc7942_0420	Synpcc7942_0420				hypothetical protein	hypothetical protein	Not in COGs	Not in CyOGs	yes	70	137	52	1.11	0.48	-0.63	0.00743279	0.241861	0.12583
Synpcc7942_0421	Synpcc7942_0421				hypothetical protein	hypothetical protein	Not in COGs	Not in CyOGs	no	125	156	78.5	0.71	0.45	-0.26	0.0865842	0.273217	0.53163
Synpcc7942_0422	Synpcc7942_0422				hypothetical protein	hypothetical protein	Not in COGs	Not in CyOGs	no	350.5	299.5	293	-0.04	0.03	0.07	0.92435	0.935053	0.859974
Synpcc7942_0423	Synpcc7942_0423				hypothetical protein	hypothetical protein	Not in COGs	Not in CyOGs	yes	1356.5	924.5	2784.5	-1.15	-0.26	0.89	0.00559442	0.526313	0.0311415
Synpcc7942_0424	Synpcc7942_0424	K02703	K02703		photosystem q(b) protein; K02703 photosystem II P680 reaction center D1 protein	photosystem q(b) protein	Not in COGs	Photosystem II	yes	24781.5	4266	37488	-2.76	-2.59	0.17	2.45237e-10	2.28789e-09	0.672487
Synpcc7942_0425	Synpcc7942_0425				hypothetical protein	hypothetical protein	Not in COGs	Not in CyOGs	yes	2291.5	1503	4574	-1.77	-0.9	0.86	2.64335e-05	0.028337	0.0356291
Synpcc7942_0426	Synpcc7942_0426	K06024	K06024		condensin subunit ScpB; K06024 segregation and condensation protein B	condensin subunit ScpB	Not in COGs	Not in CyOGs	no	57	55	56	-0.32	-0.42	-0.1	0.43758	0.306307	0.806296
Synpcc7942_0427	Synpcc7942_0427	K01990	K01990	ybhF	ATPase; K01990 ABC-2 type transport system ATP-binding protein	ATPase	Defense mechanisms	Not in CyOGs	no	94.5	76	57.5	0.16	-0.09	-0.25	0.704767	0.817822	0.542925
Synpcc7942_0428	Synpcc7942_0428	K01649	K01649		alpha-isopropylmalate/homocitrate synthase transferase (EC:2.3.3.13); K01649 2-isopropylmalate synthase [EC:2.3.3.13]	putative alpha-isopropylmalate/homocitrate synthase family transferase	Amino acid transport and metabolism	Not in CyOGs	no	91	69.5	100	-0.58	-0.08	0.5	0.157275	0.836557	0.226514
Synpcc7942_0429	Synpcc7942_0429				hypothetical protein	hypothetical protein	Not in COGs	Not in CyOGs	no	199.5	168	189.5	0.25	-0.11	-0.36	0.541194	0.7969	0.385857
Synpcc7942_0430	Synpcc7942_0430	K01662	K01662	dxs	1-deoxy-D-xylulose-5-phosphate synthase (EC:2.2.1.7); K01662 1-deoxy-D-xylulose-5-phosphate synthase [EC:2.2.1.7]	1-deoxy-D-xylulose-5-phosphate synthase	Coenzyme transport and metabolism	Not in CyOGs	yes	637	418.5	1181.5	-1.15	-0.67	0.48	0.00548748	0.10075	0.245419
Synpcc7942_0431	Synpcc7942_0431				hypothetical protein	hypothetical protein	Energy production and conversion	Not in CyOGs	no	111.5	107	160.5	-0.75	-0.48	0.27	0.0671324	0.243292	0.502091
Synpcc7942_0432	Synpcc7942_0432	K08641	K08641	ddpX	D-alanyl-D-alanine dipeptidase-like protein; K08641 D-alanyl-D-alanine dipeptidase [EC:3.4.13.22]	D-alanyl-D-alanine dipeptidase-like	Cell wall/membrane biogenesis	Not in CyOGs	no	90.5	104	80	0.05	-0.17	-0.22	0.902959	0.671865	0.586047
Synpcc7942_0433	Synpcc7942_0433				hypothetical protein	hypothetical protein	Not in COGs	Not in CyOGs	yes	93.5	72	28.5	1.04	-0.23	-1.27	0.0123599	0.571132	0.00232435
Synpcc7942_0434	Synpcc7942_0434	K07089	K07089		hypothetical protein; K07089	hypothetical protein	General function prediction only	Not in CyOGs	no	88.5	64	103	-0.75	-0.18	0.57	0.068339	0.65728	0.166364
Synpcc7942_0435	Synpcc7942_0435				hypothetical protein	hypothetical protein	Function unknown	Not in CyOGs	no	53	29	63	-0.7	-0.72	-0.02	0.0907467	0.0815945	0.961285
Synpcc7942_0436	Synpcc7942_0436				hypothetical protein	hypothetical protein	Not in COGs	Not in CyOGs	no	32	16.5	16.5	0.39	-0.73	-1.12	0.376574	0.0869605	0.0110297
Synpcc7942_0437	Synpcc7942_0437				glutathione peroxidase	putative glutathione peroxidase	General function prediction only	Not in CyOGs	no	67.5	95	47	0.83	-0.05	-0.88	0.0455561	0.902492	0.0341513
Synpcc7942_0438	Synpcc7942_0438				hypothetical protein	hypothetical protein	Not in COGs	Not in CyOGs	no	58.5	76	40.5	0.6	-0.08	-0.68	0.149686	0.840784	0.10159
Synpcc7942_0439	Synpcc7942_0439	K03428	K03428		Mg-protoporphyrin IX methyl transferase (EC:2.1.1.11); K03428 magnesium-protoporphyrin O-methyltransferase [EC:2.1.1.11]	Mg-protoporphyrin IX methyl transferase	Coenzyme transport and metabolism	Chlorophyll biosynthesis enzymes	no	97	69.5	54.5	0.08	-0.29	-0.37	0.841846	0.480939	0.367052
Synpcc7942_0440	Synpcc7942_0440	K01443	K01443	nagA	N-acetylglucosamine 6-phosphate deacetylase (EC:3.5.1.25); K01443 N-acetylglucosamine-6-phosphate deacetylase [EC:3.5.1.25]	N-acetylglucosamine 6-phosphate deacetylase	Carbohydrate transport and metabolism	Not in CyOGs	no	78.5	66.5	62	0.05	0.06	0.01	0.900236	0.881826	0.981528
Synpcc7942_0441	Synpcc7942_0441	K01588	K01588	purE	phosphoribosylaminoimidazole carboxylase, catalytic subunit (EC:4.1.1.21); K01588 5-(carboxyamino)imidazole ribonucleotide mutase [EC:5.4.99.18]	phosphoribosylaminoimidazole carboxylase, catalytic subunit	Nucleotide transport and metabolism	Not in CyOGs	no	50.5	26.5	37	-0.05	-0.57	-0.52	0.912644	0.169599	0.208134
Synpcc7942_0442	Synpcc7942_0442	K03320	K03320		ammonium transporter; K03320 ammonium transporter, Amt family	ammonium transporter	Not in COGs	Not in CyOGs	no	1612.5	995.5	1978.5	-0.62	-0.88	-0.26	0.13227	0.0327905	0.522493
Synpcc7942_0443	Synpcc7942_0443				hypothetical protein	hypothetical protein	Not in COGs	Not in CyOGs	yes	1686.5	3771	13452.5	-2.08	0.78	2.85	1.03373e-06	0.0588225	7.36003e-11
Synpcc7942_0444	Synpcc7942_0444				hypothetical protein	hypothetical protein	Not in COGs	Not in CyOGs	yes	2033	3067.5	9533.5	-1.96	0.43	2.39	3.61955e-06	0.29135	2.6217e-08
Synpcc7942_0445	Synpcc7942_0445	K02034	K02034	oppC	ABC-type dipeptide/oligopeptide/nickel transport systems permease components-like protein; K02034 peptide/nickel transport system permease protein	ABC-type dipeptide/oligopeptide/nickel transport systems permease components-like	Amino acid transport and metabolism	Not in CyOGs	no	67	47.5	55.5	-0.47	-0.32	0.16	0.249753	0.441685	0.701176
Synpcc7942_0446	Synpcc7942_0446	K02954	K02954	rpsN	rpsN; 30S ribosomal protein S14; K02954 small subunit ribosomal protein S14	30S ribosomal protein S14	Translation	Not in CyOGs	no	1156.5	468	796	-0.85	-0.97	-0.12	0.0396517	0.0189968	0.76815
Synpcc7942_0447	Synpcc7942_0447	K10773	K10773	nth	DNA-(apurinic or apyrimidinic site) lyase / endonuclease III (EC:3.2.2.- 4.2.99.18); K10773 endonuclease III [EC:4.2.99.18]	DNA-(apurinic or apyrimidinic site) lyase / endonuclease III	Replication, recombination and repair	Not in CyOGs	no	77.5	61.5	152.5	-0.9	-0.13	0.77	0.030364	0.751287	0.0638325
Synpcc7942_0448	Synpcc7942_0448	K01417	K01417	rseP	hypothetical protein; K01417 putative zinc metalloprotease [EC:3.4.24.-]	YUP8H12.25 {{Arabidopsis thaliana}}-type protein. Metallo peptidase. MEROPS family M50B	Cell wall/membrane biogenesis	Not in CyOGs	yes	491.5	564.5	1654.5	-1.21	0.18	1.39	0.0035129	0.652353	0.00081395
Synpcc7942_0449	Synpcc7942_0449	K01875	K01875	serS	seryl-tRNA synthetase (EC:6.1.1.11); K01875 seryl-tRNA synthetase [EC:6.1.1.11]	seryl-tRNA synthetase	Not in COGs	Not in CyOGs	no	79.5	93.5	106	-0.38	-0.2	0.19	0.35322	0.633813	0.650519
Synpcc7942_0450	Synpcc7942_0450			nfuA	NifU-like protein	putative NifU-like protein	Posttranslational modification, protein turnover, chaperones	Not in CyOGs	yes	1759.5	1997.5	4271	-1.42	-0.03	1.39	0.000645608	0.937589	0.00084614
Synpcc7942_0451	Synpcc7942_0451	K06999	K06999		esterase; K06999 phospholipase/carboxylesterase	esterase	General function prediction only	Not in CyOGs	yes	529	190	520.5	-1.71	-1.22	0.49	4.69348e-05	0.00329896	0.230173
Synpcc7942_0452	Synpcc7942_0452				hypothetical protein	hypothetical protein	Not in COGs	Not in CyOGs	yes	4013.5	1188.5	4759.5	-2.03	-1.41	0.62	1.6881e-06	0.000678035	0.132906
Synpcc7942_0453	Synpcc7942_0453	K00936	K00936		GAF sensor signal transduction histidine kinase (EC:2.7.3.-); K00936 [EC:2.7.3.-]	GAF sensor signal transduction histidine kinase	Signal transduction mechanisms	Not in CyOGs	no	81	68	168.5	-0.86	-0.02	0.84	0.036656	0.952056	0.0423625
Synpcc7942_0454	Synpcc7942_0454	K02233	K02233	cobS	cobS; cobalamin synthase (EC:2.7.8.26); K02233 adenosylcobinamide-GDP ribazoletransferase [EC:2.7.8.26]	cobalamin synthase	Coenzyme transport and metabolism	Not in CyOGs	yes	31.5	15.5	15.5	0.38	-0.79	-1.17	0.364998	0.0590773	0.00591383
Synpcc7942_0455	Synpcc7942_0455	K00773	K00773	tgt	tgt; queuine tRNA-ribosyltransferase (EC:2.4.2.29); K00773 queuine tRNA-ribosyltransferase [EC:2.4.2.29]	queuine tRNA-ribosyltransferase	Translation	Not in CyOGs	no	27.5	30	28.5	-0.12	-0.39	-0.27	0.771228	0.348544	0.519
Synpcc7942_0456	Synpcc7942_0456	K02712	K02712		psbK; photosystem II reaction center protein K; K02712 photosystem II PsbK protein	photosystem II reaction center protein PsbK precursor	Not in COGs	Photosystem II	yes	6221.5	3164.5	6169.5	-1.25	-1.1	0.16	0.00251013	0.00804524	0.698766
Synpcc7942_0457	Synpcc7942_0457				hypothetical protein	hypothetical protein	Not in COGs	Not in CyOGs	yes	108	69.5	29.5	1.03	-0.49	-1.52	0.0133298	0.23697	0.000315657
Synpcc7942_0458	Synpcc7942_0458	K01070	K01070	yeiG	carboxylesterase (EC:3.1.1.1); K01070 S-formylglutathione hydrolase [EC:3.1.2.12]	Carboxylesterase	General function prediction only	Not in CyOGs	no	73	48	43.5	0.12	-0.28	-0.4	0.774291	0.500123	0.338001
Synpcc7942_0459	Synpcc7942_0459	K00121	K00121	frmA	glutathione-dependent formaldehyde dehydrogenase; K00121 S-(hydroxymethyl)glutathione dehydrogenase / alcohol dehydrogenase [EC:1.1.1.284 1.1.1.1]	glutathione-dependent formaldehyde dehydrogenase	Energy production and conversion	Not in CyOGs	no	77	58.5	109.5	-0.46	-0.17	0.29	0.263141	0.674386	0.483696
Synpcc7942_0460	Synpcc7942_0460				acetyltransferase	putative acetyltransferase	Transcription	Not in CyOGs	no	103	65	117	-0.48	-0.61	-0.13	0.2483	0.139382	0.745924
Synpcc7942_0461	Synpcc7942_0461				hypothetical protein	hypothetical protein	Not in COGs	Not in CyOGs	yes	46.5	49.5	26	0.73	-0.44	-1.17	0.0809	0.288352	0.00555227
Synpcc7942_0462	Synpcc7942_0462				hypothetical protein	hypothetical protein	Not in COGs	Not in CyOGs	no	55	48.5	31	0.33	-0.6	-0.94	0.424425	0.144173	0.0251886
Synpcc7942_0463	Synpcc7942_0463	K01104	K01104	wzb	protein tyrosine phosphatase; K01104 protein-tyrosine phosphatase [EC:3.1.3.48]	protein tyrosine phosphatase	Signal transduction mechanisms	Not in CyOGs	no	72.5	54	28.5	0.64	-0.31	-0.95	0.123516	0.452032	0.0229672
Synpcc7942_0464	Synpcc7942_0464	K09747	K09747	ybaB	hypothetical protein; K09747 hypothetical protein	hypothetical protein	Function unknown	Not in CyOGs	no	1021	683	528.5	0.28	-0.26	-0.55	0.489509	0.517596	0.181961
Synpcc7942_0465	Synpcc7942_0465				hypothetical protein	hypothetical protein	Not in COGs	Not in CyOGs	no	126.5	96.5	90	0.56	-0.14	-0.69	0.175709	0.740134	0.0927832
Synpcc7942_0466	Synpcc7942_0466	K00694	K00694		cellulose synthase (EC:2.4.1.12); K00694 cellulose synthase (UDP-forming) [EC:2.4.1.12]	Cellulose synthase (UDP-forming)	Cell wall/membrane biogenesis	Not in CyOGs	no	214.5	251	637.5	-1	-0.02	0.98	0.0156739	0.962715	0.0177526
Synpcc7942_0467	Synpcc7942_0467				peptidase, metallopeptidase	Peptidase, metallopeptidase	Posttranslational modification, protein turnover, chaperones	Not in CyOGs	no	67.5	102	145.5	-0.71	0.22	0.94	0.0826262	0.583648	0.0231296
Synpcc7942_0468	Synpcc7942_0468	K03075	K03075		secG; preprotein translocase subunit SecG; K03075 preprotein translocase subunit SecG	preprotein translocase subunit SecG	Not in COGs	Not in CyOGs	no	217.5	402	376.5	-0.21	0.67	0.88	0.607099	0.102669	0.0327425
Synpcc7942_0469	Synpcc7942_0469	K15633	K15633	gpmM	phosphoglyceromutase (EC:5.4.2.1); K15633 2,3-bisphosphoglycerate-independent phosphoglycerate mutase [EC:5.4.2.12]	phosphoglyceromutase	Carbohydrate transport and metabolism	Not in CyOGs	no	293	482	217	0.88	0.95	0.07	0.0321383	0.0205898	0.859703
Synpcc7942_0470	Synpcc7942_0470				hypothetical protein	hypothetical protein	Not in COGs	Not in CyOGs	no	72	54.5	52	0	-0.09	-0.09	0.994215	0.823535	0.818489
Synpcc7942_0471	Synpcc7942_0471	K17246	K17246	ycjP	ABC-type sugar transport system permease component-like protein; K17246 putative chitobiose transport system permease protein	ABC-type sugar transport system permease component-like	Carbohydrate transport and metabolism	Not in CyOGs	no	61	38	37.5	0.48	-0.29	-0.77	0.250261	0.480445	0.0650662
Synpcc7942_0472	Synpcc7942_0472	K03602	K03602	xseB	exodeoxyribonuclease VII small subunit (EC:3.1.11.6); K03602 exodeoxyribonuclease VII small subunit [EC:3.1.11.6]	Exodeoxyribonuclease VII small subunit	Replication, recombination and repair	Not in CyOGs	no	52	42	54	0.02	-0.16	-0.18	0.961747	0.70735	0.674781
Synpcc7942_0473	Synpcc7942_0473	K10680	K10680	nemA	NADH:flavin oxidoreductase; K10680 N-ethylmaleimide reductase [EC:1.-.-.-]	NADH:flavin oxidoreductase Old Yellow Enzyme family-like	Energy production and conversion	Not in CyOGs	no	360.5	709.5	616.5	0.02	0.62	0.59	0.95456	0.131922	0.147062
Synpcc7942_0474	Synpcc7942_0474				hypothetical protein	hypothetical protein	Not in COGs	Not in CyOGs	no	556.5	579.5	459.5	0.04	-0.16	-0.2	0.921558	0.705	0.633865
Synpcc7942_0475	Synpcc7942_0475	K03689	K03689		petN; cytochrome b6-f complex subunit PetN; K03689 cytochrome b6-f complex subunit 8	cytochrome b6-f complex subunit VIII	Not in COGs	Cytochrome b6f complex	no	139	109	69	0.34	-0.15	-0.49	0.424372	0.714403	0.247702
Synpcc7942_0476	Synpcc7942_0476	K06891	K06891		clpS; ATP-dependent Clp protease adaptor; K06891 ATP-dependent Clp protease adaptor protein ClpS	ATP-dependent Clp protease adaptor	Not in COGs	Not in CyOGs	no	279.5	265	378	-0.59	0.2	0.79	0.151489	0.624792	0.0553863
Synpcc7942_0477	Synpcc7942_0477	K02221	K02221		hypothetical protein; K02221 YggT family protein	conserved hypothetical protein YCF19	Function unknown	Not in CyOGs	no	1081	950	1964	-0.59	0.07	0.66	0.147756	0.861926	0.105403
Synpcc7942_0478	Synpcc7942_0478	K03100	K03100		thylakoidal processing peptidase (EC:3.4.21.89); K03100 signal peptidase I [EC:3.4.21.89]	thylakoidal processing peptidase. Serine peptidase. MEROPS family S26A	Intracellular trafficking and secretion	Not in CyOGs	no	110.5	79	119.5	-0.25	-0.56	-0.32	0.550151	0.171065	0.439796
Synpcc7942_0479	Synpcc7942_0479	K03596	K03596	lepA	GTP-binding protein LepA; K03596 GTP-binding protein LepA	GTP-binding protein LepA	Cell wall/membrane biogenesis	Not in CyOGs	no	99	139	106.5	0.23	0.11	-0.12	0.580797	0.792493	0.772301
Synpcc7942_0480	Synpcc7942_0480				GAF sensor signal transduction histidine kinase (EC:2.7.3.-)	GAF sensor signal transduction histidine kinase	Signal transduction mechanisms	Not in CyOGs	no	78.5	187.5	98	0.62	0.84	0.22	0.128768	0.0415957	0.599074
Synpcc7942_0481	Synpcc7942_0481				protease	protease	Posttranslational modification, protein turnover, chaperones	Not in CyOGs	yes	135	189	66.5	1.22	0.59	-0.63	0.00343496	0.151753	0.127387
Synpcc7942_0482	Synpcc7942_0482	K03587	K03587	ftsI	peptidoglycan glycosyltransferase (EC:2.4.1.129); K03587 cell division protein FtsI (penicillin-binding protein 3)	Peptidoglycan glycosyltransferase	Cell wall/membrane biogenesis	Not in CyOGs	no	196	98.5	123	-0.39	-0.69	-0.3	0.339644	0.0928107	0.464704
Synpcc7942_0483	Synpcc7942_0483				hypothetical protein	hypothetical protein	Not in COGs	Not in CyOGs	no	115.5	70.5	193.5	-0.98	-0.5	0.48	0.0185082	0.224403	0.247561
Synpcc7942_0484	Synpcc7942_0484	K07052	K07052		hypothetical protein; K07052	hypothetical protein	General function prediction only	Not in CyOGs	yes	51.5	22.5	34.5	-0.25	-1.13	-0.88	0.551085	0.00670548	0.0335364
Synpcc7942_0485	Synpcc7942_0485	K15634	K15634	ytjC	phosphoglycerate mutase; K15634 probable phosphoglycerate mutase [EC:5.4.2.12]	phosphoglycerate mutase	Carbohydrate transport and metabolism	Not in CyOGs	no	29	21	17.5	0.05	-0.92	-0.97	0.90759	0.0270013	0.0205663
Synpcc7942_0486	Synpcc7942_0486	K01465	K01465		dihydroorotase (EC:3.5.2.3); K01465 dihydroorotase [EC:3.5.2.3]	dihydroorotase	Nucleotide transport and metabolism	Not in CyOGs	no	63.5	57.5	63.5	-0.43	-0.43	0	0.292103	0.294301	0.995588
Synpcc7942_0487	Synpcc7942_0487	K03100	K03100	lepB	thylakoidal processing peptidase (EC:3.4.21.89); K03100 signal peptidase I [EC:3.4.21.89]	thylakoidal processing peptidase. Serine peptidase. MEROPS family S26A	Intracellular trafficking and secretion	Not in CyOGs	yes	251.5	297	422.5	-0.72	0.56	1.28	0.0786128	0.175197	0.00208497
Synpcc7942_0488	Synpcc7942_0488	K01465	K01465	allB	dihydroorotase (EC:3.5.2.3); K01465 dihydroorotase [EC:3.5.2.3]	dihydroorotase	Nucleotide transport and metabolism	Not in CyOGs	no	144	81.5	119	-0.6	-0.51	0.09	0.141727	0.213825	0.819095
Synpcc7942_0489	Synpcc7942_0489	K00128	K00128	aldB	aldehyde dehydrogenase; K00128 aldehyde dehydrogenase (NAD+) [EC:1.2.1.3]	aldehyde dehydrogenase	Energy production and conversion	Not in CyOGs	no	101.5	58	111.5	-0.5	-0.65	-0.15	0.221223	0.113429	0.71707
Synpcc7942_0490	Synpcc7942_0490				PAS/PAC sensor-containing diguanylate cyclase	diguanylate cyclase with PAS/PAC sensor	Signal transduction mechanisms	Not in CyOGs	no	165	229	196	0.64	0.56	-0.07	0.121036	0.169499	0.858132
Synpcc7942_0491	Synpcc7942_0491				hypothetical protein	hypothetical protein	Not in COGs	Not in CyOGs	no	853.5	1584	981	0.53	0.45	-0.08	0.195426	0.270714	0.845258
Synpcc7942_0492	Synpcc7942_0492	K11753	K11753	ribF	ribC, ribF; bifunctional riboflavin kinase/FMN adenylyltransferase (EC:2.7.1.26 2.7.7.2); K11753 riboflavin kinase / FMN adenylyltransferase [EC:2.7.1.26 2.7.7.2]	bifunctional riboflavin kinase/FMN adenylyltransferase	Coenzyme transport and metabolism	Not in CyOGs	no	135	249	120.5	0.74	0.48	-0.27	0.0711973	0.246072	0.514654
Synpcc7942_0493	Synpcc7942_0493				hypothetical protein	hypothetical protein	Not in COGs	Not in CyOGs	no	54	54.5	29.5	0.61	0.1	-0.51	0.13951	0.813929	0.213352
Synpcc7942_0494	Synpcc7942_0494				hypothetical protein	hypothetical protein	Function unknown	Not in CyOGs	yes	486.5	857.5	945	-0.17	1.16	1.33	0.677166	0.00519864	0.00141256
Synpcc7942_0495	Synpcc7942_0495				hypothetical protein	hypothetical protein	Not in COGs	Not in CyOGs	yes	490.5	896.5	1398	-0.21	1.05	1.26	0.600474	0.0113148	0.00239252
Synpcc7942_0496	Synpcc7942_0496				hypothetical protein	hypothetical protein	Not in COGs	Not in CyOGs	yes	187	208	651	-1.29	0.11	1.4	0.00195527	0.789441	0.000809
Synpcc7942_0497	Synpcc7942_0497				hypothetical protein	hypothetical protein	Not in COGs	Not in CyOGs	yes	154	202	458	-1.37	-0.01	1.36	0.00104479	0.971337	0.0011949
Synpcc7942_0498	Synpcc7942_0498	K16881	K16881		mannose-1-phosphate guanylyltransferase; K16881 mannose-1-phosphate guanylyltransferase / phosphomannomutase [EC:2.7.7.13 5.4.2.8]	mannose-1-phosphate guanyltransferase	Carbohydrate transport and metabolism	Not in CyOGs	no	63	73.5	46.5	0.36	-0.25	-0.6	0.381053	0.548171	0.141023
Synpcc7942_0499	Synpcc7942_0499				hydroxyneurosporene-O-methyltransferase (EC:2.1.1.-)	hydroxyneurosporene-O-methyltransferase	Not in COGs	Not in CyOGs	yes	59.5	87.5	31.5	1.2	0.66	-0.54	0.00402344	0.111386	0.188081
Synpcc7942_0500	Synpcc7942_0500				hypothetical protein	hypothetical protein	Not in COGs	Not in CyOGs	no	86	59	92	-0.7	-0.25	0.45	0.0939523	0.5471	0.281285
Synpcc7942_0501	Synpcc7942_0501				nucleoside-diphosphate-sugar epimerase-like protein	Nucleoside-diphosphate-sugar epimerase-like	Cell wall/membrane biogenesis	Not in CyOGs	yes	96.5	54	206	-1.49	-0.6	0.89	0.000384073	0.145019	0.0318871
Synpcc7942_0502	Synpcc7942_0502				hypothetical protein	hypothetical protein	Translation	Not in CyOGs	yes	28	15.5	9.5	1.07	-0.64	-1.72	0.0140218	0.124462	9.78242e-05
Synpcc7942_0503	Synpcc7942_0503				hypothetical protein	hypothetical protein	Not in COGs	Not in CyOGs	no	41	70	56	0.15	0.32	0.17	0.724475	0.440102	0.677039
Synpcc7942_0504	Synpcc7942_0504	K02492	K02492	hemA	hemA; glutamyl-tRNA reductase (EC:1.2.1.70); K02492 glutamyl-tRNA reductase [EC:1.2.1.70]	glutamyl-tRNA reductase	Coenzyme transport and metabolism	Not in CyOGs	no	132	271	179	0.24	0.67	0.44	0.563743	0.100953	0.28578
Synpcc7942_0505	Synpcc7942_0505	K11532	K11532	glpX	glpX; fructose 1,6-bisphosphatase II (EC:3.1.3.11 3.1.3.37); K11532 fructose-1,6-bisphosphatase II / sedoheptulose-1,7-bisphosphatase [EC:3.1.3.11 3.1.3.37]	fructose 1,6-bisphosphatase II	Not in COGs	Calvin cycle enzymes	yes	390	70.5	144.5	-1.33	-2.18	-0.84	0.00135338	3.3914e-07	0.0405611
Synpcc7942_0506	Synpcc7942_0506	K09903	K09903	pyrH	pyrH; uridylate kinase (EC:2.7.4.-); K09903 uridylate kinase [EC:2.7.4.22]	uridylate kinase	Nucleotide transport and metabolism	Not in CyOGs	no	67	47	35.5	0.36	-0.17	-0.53	0.377453	0.684148	0.198834
Synpcc7942_0507	Synpcc7942_0507	K02838	K02838	frr	frr; ribosome recycling factor; K02838 ribosome recycling factor	ribosome recycling factor	Not in COGs	Not in CyOGs	no	163	100	117.5	0.22	-0.52	-0.74	0.600212	0.201754	0.0730833
Synpcc7942_0508	Synpcc7942_0508				geranylgeranyl reductase	geranylgeranyl reductase	Energy production and conversion	Chlorophyll biosynthesis enzymes	yes	41	22	20.5	0.44	-0.84	-1.28	0.291375	0.0419784	0.00231018
Synpcc7942_0509	Synpcc7942_0509				hypothetical protein	hypothetical protein	Not in COGs	Not in CyOGs	no	37	47	36	0.17	-0.18	-0.35	0.68551	0.656384	0.397445
Synpcc7942_0510	Synpcc7942_0510	K08966	K08966		2-hydroxy-3-keto-5-methylthiopentenyl-1-phosphate phosphatase (EC:3.1.3.-); K08966 2-hydroxy-3-keto-5-methylthiopentenyl-1-phosphate phosphatase [EC:3.1.3.87]	2-hydroxy-3-keto-5-methylthiopentenyl-1- phosphate phosphatase	Amino acid transport and metabolism	Not in CyOGs	no	77	89.5	93.5	-0.38	-0.15	0.23	0.358168	0.721238	0.573498
Synpcc7942_0511	Synpcc7942_0511				ABC-type transport system involved in cytochrome c biogenesis permease component-like protein	ABC-type transport system involved in cytochrome c biogenesis permease component-like	Posttranslational modification, protein turnover, chaperones	Not in CyOGs	yes	308	192	345.5	-1.1	-0.39	0.71	0.00789846	0.345661	0.0828772
Synpcc7942_0512	Synpcc7942_0512	K11720	K11720	lptG	hypothetical protein; K11720 lipopolysaccharide export system permease protein	conserved hypothetical protein YCF84	Not in COGs	Not in CyOGs	no	95	97	80.5	0.21	0.34	0.12	0.604695	0.410889	0.760586
Synpcc7942_0513	Synpcc7942_0513	K06861	K06861	lptB	ATPase; K06861 lipopolysaccharide export system ATP-binding protein [EC:3.6.3.-]	ATPase	General function prediction only	Not in CyOGs	no	72	90.5	142	-0.2	0.58	0.78	0.630801	0.155658	0.0584574
Synpcc7942_0514	Synpcc7942_0514	K09774	K09774		hypothetical protein; K09774 lipopolysaccharide export system protein LptA	hypothetical protein	Cell wall/membrane biogenesis	Not in CyOGs	yes	395	630	1380	-0.78	0.52	1.3	0.0563215	0.20801	0.00174583
Synpcc7942_0515	Synpcc7942_0515	K09763	K09763		hypothetical protein; K09763 hypothetical protein	hypothetical protein	Not in COGs	Not in CyOGs	no	117	246.5	250	-0.23	0.68	0.9	0.577682	0.10079	0.0288087
Synpcc7942_0516	Synpcc7942_0516	K03797	K03797		C-terminal processing peptidase-2 (EC:3.4.21.102); K03797 carboxyl-terminal processing protease [EC:3.4.21.102]	C-terminal processing peptidase-2. Serine peptidase. MEROPS family S41A	Cell wall/membrane biogenesis	Not in CyOGs	yes	387	886	962.5	-0.43	0.9	1.33	0.292201	0.0289265	0.00136527
Synpcc7942_0517	Synpcc7942_0517	K07462	K07462		exonuclease RecJ (EC:3.1.-.-); K07462 single-stranded-DNA-specific exonuclease [EC:3.1.-.-]	exonuclease RecJ	Replication, recombination and repair	Not in CyOGs	no	77	61	86.5	-0.75	-0.17	0.58	0.0700652	0.682267	0.1594
Synpcc7942_0518	Synpcc7942_0518				hypothetical protein	hypothetical protein	General function prediction only	Not in CyOGs	no	68.5	50	27.5	0.8	-0.2	-1	0.052967	0.62123	0.0156867
Synpcc7942_0519	Synpcc7942_0519				hypothetical protein	hypothetical protein	Not in COGs	Not in CyOGs	yes	44.5	36.5	116	-1.21	-0.11	1.1	0.00387401	0.792598	0.00852995
Synpcc7942_0520	Synpcc7942_0520				hypothetical protein	hypothetical protein	Not in COGs	Not in CyOGs	no	50.5	27.5	46	-0.34	-0.74	-0.4	0.409124	0.0746403	0.338206
Synpcc7942_0521	Synpcc7942_0521				hypothetical protein	hypothetical protein	Function unknown	Not in CyOGs	yes	28.5	19	15	0.15	-1.1	-1.25	0.724303	0.00900918	0.00343728
Synpcc7942_0522	Synpcc7942_0522				hypothetical protein	hypothetical protein	Not in COGs	Not in CyOGs	no	422.5	630.5	483.5	0.06	0.12	0.06	0.877353	0.772407	0.892774
Synpcc7942_0523	Synpcc7942_0523				hypothetical protein	hypothetical protein	Function unknown	Not in CyOGs	no	194.5	207	182.5	-0.08	0.26	0.34	0.837686	0.52577	0.40207
Synpcc7942_0524	Synpcc7942_0524				hypothetical protein	hypothetical protein	General function prediction only	Not in CyOGs	no	108.5	118	100.5	0.18	0.43	0.25	0.656528	0.295812	0.548377
Synpcc7942_0525	Synpcc7942_0525	K01735	K01735	aroB	aroB; 3-dehydroquinate synthase (EC:4.2.3.4); K01735 3-dehydroquinate synthase [EC:4.2.3.4]	3-dehydroquinate synthase	Amino acid transport and metabolism	Not in CyOGs	yes	67	88.5	53.5	1.13	0.69	-0.44	0.0065127	0.091768	0.289091
Synpcc7942_0526	Synpcc7942_0526	K17245	K17245	ugpA	ABC-type sugar transport systems permease components-like protein; K17245 putative chitobiose transport system permease protein	ABC-type sugar transport systems permease components-like	Carbohydrate transport and metabolism	Not in CyOGs	yes	44	22.5	16	0.87	-0.72	-1.59	0.0391001	0.08263	0.00019739
Synpcc7942_0527	Synpcc7942_0527				hypothetical protein	hypothetical protein	Not in COGs	Not in CyOGs	no	197	452	457.5	-0.24	0.73	0.97	0.55917	0.0757751	0.018908
Synpcc7942_0528	Synpcc7942_0528				lipopolysaccharide biosynthesis proteins LPS	Lipopolysaccharide biosynthesis proteins LPS	Cell wall/membrane biogenesis	Not in CyOGs	yes	1299	1260.5	3069	-1.58	-0.2	1.38	0.000162108	0.627985	0.000913821
Synpcc7942_0529	Synpcc7942_0529	K01057	K01057		6-phosphogluconolactonase (EC:3.1.1.31); K01057 6-phosphogluconolactonase [EC:3.1.1.31]	6-phosphogluconolactonase	Not in COGs	Not in CyOGs	yes	124	113.5	203.5	-1.08	0.11	1.18	0.00938365	0.791497	0.00435399
Synpcc7942_0530	Synpcc7942_0530	K18979	K18979	yjeS	(4Fe-4S)-binding protein; K18979 epoxyqueuosine reductase [EC:1.17.99.6]	4Fe-4S cluster binding	Energy production and conversion	Not in CyOGs	no	45.5	29	33.5	-0.29	-0.37	-0.08	0.487511	0.375007	0.84818
Synpcc7942_0531	Synpcc7942_0531				TPR repeat-containing protein	TPR repeat	General function prediction only	Not in CyOGs	yes	188	178.5	564.5	-1.24	-0.08	1.15	0.0028894	0.843034	0.0052971
Synpcc7942_0532	Synpcc7942_0532				hypothetical protein	hypothetical protein	Function unknown	Not in CyOGs	no	117.5	94.5	133.5	-0.1	-0.25	-0.15	0.802336	0.53563	0.712854
Synpcc7942_0533	Synpcc7942_0533				hypothetical protein	hypothetical protein	Function unknown	Not in CyOGs	no	111.5	161.5	142.5	0.03	0.18	0.15	0.942702	0.664913	0.718746
Synpcc7942_0534	Synpcc7942_0534	K00820	K00820	glmS	glucosamine--fructose-6-phosphate aminotransferase (EC:2.6.1.16); K00820 glucosamine--fructose-6-phosphate aminotransferase (isomerizing) [EC:2.6.1.16]	D-fructose-6-phosphate amidotransferase	Cell wall/membrane biogenesis	Not in CyOGs	no	68	64	58.5	-0.16	-0.42	-0.26	0.701392	0.3053	0.520774
Synpcc7942_0535	Synpcc7942_0535	K02691	K02691		photosystem I subunit VII; K02691 photosystem I subunit VII	photosystem I subunit VII	Energy production and conversion	Photosystem I	no	10473	6934	6085	-0.1	-0.38	-0.28	0.801322	0.347736	0.491379
Synpcc7942_0536	Synpcc7942_0536	K02078	K02078	acpP	acpP; acyl carrier protein; K02078 acyl carrier protein	acyl carrier protein	Lipid transport and metabolism	Not in CyOGs	no	437	247.5	305.5	-0.36	-0.5	-0.14	0.378949	0.221893	0.731957
Synpcc7942_0537	Synpcc7942_0537	K09458	K09458	fabF	3-oxoacyl-ACP synthase (EC:2.3.1.41); K09458 3-oxoacyl-[acyl-carrier-protein] synthase II [EC:2.3.1.179]	3-oxoacyl-(acyl carrier protein) synthase II	Lipid transport and metabolism	Not in CyOGs	no	190.5	129	256	-0.56	-0.51	0.04	0.173815	0.210506	0.913238
Synpcc7942_0538	Synpcc7942_0538	K00615	K00615	tktA	transketolase (EC:2.2.1.1); K00615 transketolase [EC:2.2.1.1]	transketolase	Carbohydrate transport and metabolism	Calvin cycle enzymes	no	445.5	293.5	615	-0.71	-0.74	-0.03	0.082935	0.0719781	0.947146
Synpcc7942_0539	Synpcc7942_0539				hypothetical protein	hypothetical protein	Not in COGs	Not in CyOGs	yes	28.5	55.5	20.5	1.29	0.43	-0.87	0.00219226	0.302865	0.0386616
Synpcc7942_0540	Synpcc7942_0540				hypothetical protein	hypothetical protein	General function prediction only	Not in CyOGs	no	126	126.5	173.5	-0.77	-0.4	0.36	0.0636213	0.324721	0.379826
Synpcc7942_0541	Synpcc7942_0541				hypothetical protein	hypothetical protein	Not in COGs	Not in CyOGs	no	208	128	177	-0.69	-0.48	0.21	0.0974773	0.24459	0.617554
Synpcc7942_0542	Synpcc7942_0542	K03644	K03644	lipA	lipoyl synthase; K03644 lipoic acid synthetase [EC:2.8.1.8]	lipoyl synthase	Coenzyme transport and metabolism	Not in CyOGs	no	57	33.5	30	0.09	-0.5	-0.59	0.827976	0.222481	0.152448
Synpcc7942_0543	Synpcc7942_0543			yieF	hypothetical protein	hypothetical protein	General function prediction only	Not in CyOGs	no	67	62.5	77.5	0.13	0.19	0.05	0.749511	0.652864	0.896798
Synpcc7942_0544	Synpcc7942_0544	K09780	K09780	yciI	hypothetical protein; K09780 hypothetical protein	YciI-like protein	Not in COGs	Not in CyOGs	yes	41.5	17.5	21	0.04	-1.25	-1.29	0.926682	0.00361686	0.00319913
Synpcc7942_0545	Synpcc7942_0545				hypothetical protein	hypothetical protein	Not in COGs	Not in CyOGs	no	48	43	51	-0.43	-0.56	-0.13	0.301479	0.176927	0.751561
Synpcc7942_0546	Synpcc7942_0546			kefB	Na+/H+ antiporter	Na+/H+ antiporter	Inorganic ion transport and metabolism	Not in CyOGs	no	54	109.5	49	0.86	0.58	-0.28	0.0365432	0.15795	0.490373
Synpcc7942_0547	Synpcc7942_0547				hypothetical protein	hypothetical protein	Not in COGs	Not in CyOGs	no	47.5	40.5	25.5	0.39	-0.12	-0.5	0.355576	0.775067	0.228152
Synpcc7942_0548	Synpcc7942_0548				hypothetical protein	hypothetical protein	Not in COGs	Not in CyOGs	no	164	111	217	-0.98	-0.23	0.76	0.0173224	0.580127	0.066056
Synpcc7942_0549	Synpcc7942_0549				hypothetical protein	hypothetical protein	Inorganic ion transport and metabolism	Not in CyOGs	no	269.5	261	564	-0.69	0.19	0.88	0.0947772	0.640946	0.0332939
Synpcc7942_0550	Synpcc7942_0550				hypothetical protein	hypothetical protein	Not in COGs	Not in CyOGs	no	76	73	168	-0.83	-0.05	0.79	0.0449912	0.912057	0.0582464
Synpcc7942_0551	Synpcc7942_0551				hypothetical protein	hypothetical protein	Not in COGs	Not in CyOGs	yes	4973.5	1727	6005	-1.99	-2.05	-0.06	2.66467e-06	1.31422e-06	0.873823
Synpcc7942_0552	Synpcc7942_0552	K01791	K01791	rffE	UDP-N-acetylglucosamine 2-epimerase (EC:5.1.3.14); K01791 UDP-N-acetylglucosamine 2-epimerase (non-hydrolysing) [EC:5.1.3.14]	UDP-N-acetylglucosamine 2-epimerase	Cell wall/membrane biogenesis	Not in CyOGs	no	44.5	51	61	-0.57	-0.24	0.32	0.169166	0.554334	0.431357
Synpcc7942_0553	Synpcc7942_0553	K02005	K02005		secretion protein HlyD; K02005 HlyD family secretion protein	Secretion protein HlyD	Cell wall/membrane biogenesis	Not in CyOGs	yes	243	334.5	607	-1.03	0.78	1.81	0.0123212	0.0578534	1.6873e-05
Synpcc7942_0554	Synpcc7942_0554	K06942	K06942	ychF	ychF; GTP-dependent nucleic acid-binding protein EngD; K06942	translation-associated GTPase	Translation	Not in CyOGs	yes	195	169.5	439	-1.34	0.19	1.53	0.00123371	0.650735	0.00025476
Synpcc7942_0555	Synpcc7942_0555	K07043	K07043		zinc metalloprotease; K07043	zinc metalloprotease	General function prediction only	Not in CyOGs	no	56.5	39.5	41.5	0.38	-0.08	-0.45	0.362344	0.849991	0.272261
Synpcc7942_0556	Synpcc7942_0556				two component transcriptional regulator	two component transcriptional regulator, winged helix family	Signal transduction mechanisms	Not in CyOGs	no	107.5	112.5	227	-0.63	0.12	0.74	0.1284	0.775016	0.0716373
Synpcc7942_0557	Synpcc7942_0557				hypothetical protein	hypothetical protein	Not in COGs	Not in CyOGs	yes	78.5	169	55	1.43	0.63	-0.81	0.00075997	0.129747	0.0567526
Synpcc7942_0558	Synpcc7942_0558				hypothetical protein	hypothetical protein	Not in COGs	Not in CyOGs	no	116	127	165	-0.68	-0.12	0.56	0.0992714	0.765888	0.176039
Synpcc7942_0559	Synpcc7942_0559	K04083	K04083	hslO	hslO; heat shock protein 33; K04083 molecular chaperone Hsp33	Hsp33-like chaperonin	Not in COGs	Not in CyOGs	no	146.5	108.5	158.5	-0.79	-0.17	0.62	0.0560173	0.679181	0.132948
Synpcc7942_0560	Synpcc7942_0560	K16787	K16787		ATPase; K16787 energy-coupling factor transport system ATP-binding protein [EC:3.6.3.-]	ATPase	Inorganic ion transport and metabolism	Not in CyOGs	no	56	36.5	39	-0.14	-0.31	-0.18	0.738633	0.446066	0.669716
Synpcc7942_0561	Synpcc7942_0561				hypothetical protein	hypothetical protein	Not in COGs	Not in CyOGs	yes	115.5	197	304	-0.22	0.85	1.07	0.586953	0.0392941	0.00961765
Synpcc7942_0562	Synpcc7942_0562				hypothetical protein	hypothetical protein	Not in COGs	Not in CyOGs	no	158	194.5	223.5	0.09	0.18	0.09	0.829472	0.66921	0.832438
Synpcc7942_0563	Synpcc7942_0563	K03702	K03702	uvrB	excinuclease ABC subunit B; K03702 excinuclease ABC subunit B	excinuclease ABC subunit B	Replication, recombination and repair	Not in CyOGs	no	50.5	65.5	37	0.66	-0.14	-0.8	0.108153	0.740088	0.0533042
Synpcc7942_0564	Synpcc7942_0564	K02003	K02003		ATPase; K02003 putative ABC transport system ATP-binding protein	ATPase	Defense mechanisms	Not in CyOGs	no	95	115.5	90.5	0.06	-0.01	-0.07	0.88147	0.988184	0.869895
Synpcc7942_0565	Synpcc7942_0565				FHA domain-containing protein	FHA domain containing protein	Signal transduction mechanisms	Not in CyOGs	yes	131.5	220	79.5	1.2	0.9	-0.31	0.00377672	0.0294514	0.457121
Synpcc7942_0566	Synpcc7942_0566	K07024	K07024		HAD family hydrolase; K07024	HAD-superfamily hydrolase subfamily IIB	General function prediction only	Not in CyOGs	no	70.5	73.5	70	0.09	0.39	0.3	0.83608	0.343516	0.459635
Synpcc7942_0567	Synpcc7942_0567				hypothetical protein	hypothetical protein	Energy production and conversion	Not in CyOGs	no	49.5	37	44.5	0.16	-0.13	-0.29	0.694556	0.751236	0.478667
Synpcc7942_0568	Synpcc7942_0568	K01485	K01485	codA	cytosine deaminase-like protein (EC:3.5.4.1); K01485 cytosine deaminase [EC:3.5.4.1]	cytosine deaminase	Nucleotide transport and metabolism	Not in CyOGs	no	54.5	35	54.5	-0.28	-0.55	-0.28	0.501408	0.178912	0.501014
Synpcc7942_0569	Synpcc7942_0569	K03086	K03086		DNA-directed RNA polymerase sigma subunit (sigma70/sigma32)-like protein; K03086 RNA polymerase primary sigma factor	DNA-directed RNA polymerase sigma subunit (sigma70/sigma32)-like	Transcription	Not in CyOGs	no	240.5	241.5	290.5	-0.4	-0.27	0.12	0.331907	0.50491	0.760763
Synpcc7942_0570	Synpcc7942_0570	K02337	K02337		DNA polymerase III subunit alpha (EC:2.7.7.7); K02337 DNA polymerase III subunit alpha [EC:2.7.7.7]	DNA polymerase III subunit alpha	Replication, recombination and repair	Not in CyOGs	no	97.5	122	185	-0.92	-0.02	0.9	0.025606	0.968708	0.0282897
Synpcc7942_0571	Synpcc7942_0571	K03292	K03292	yagG	sugar (glycoside-Pentoside-hexuronide) transporter; K03292 glycoside/pentoside/hexuronide:cation symporter, GPH family	sugar (Glycoside-Pentoside-Hexuronide) transporter	Carbohydrate transport and metabolism	Not in CyOGs	no	103.5	113.5	54.5	0.72	0.19	-0.53	0.0805126	0.635726	0.200749
Synpcc7942_0572	Synpcc7942_0572	K08234	K08234		hypothetical protein; K08234 glyoxylase I family protein	hypothetical protein	Amino acid transport and metabolism	Not in CyOGs	no	151.5	146.5	74.5	0.91	0.19	-0.72	0.0282039	0.64469	0.0814175
Synpcc7942_0573	Synpcc7942_0573				hypothetical protein	hypothetical protein	Not in COGs	Not in CyOGs	yes	2623	759	722.5	0.57	-1.14	-1.71	0.167401	0.00581521	4.83117e-05
Synpcc7942_0574	Synpcc7942_0574				hypothetical protein	hypothetical protein	Not in COGs	Not in CyOGs	no	94.5	98	117.5	0.11	0.08	-0.03	0.789171	0.846547	0.94102
Synpcc7942_0575	Synpcc7942_0575				hypothetical protein	hypothetical protein	Not in COGs	Not in CyOGs	no	214.5	325.5	328.5	-0.18	0.25	0.42	0.666792	0.548677	0.303722
Synpcc7942_0576	Synpcc7942_0576	K03149	K03149	thiG	thiG; thiazole synthase; K03149 thiazole synthase [EC:2.8.1.10]	thiazole synthase	Coenzyme transport and metabolism	Not in CyOGs	no	47	55	47	-0.05	-0.19	-0.14	0.896041	0.635959	0.73256
Synpcc7942_0577	Synpcc7942_0577				hypothetical protein	hypothetical protein	Not in COGs	Not in CyOGs	no	466	349	249	0.22	-0.2	-0.42	0.598463	0.618518	0.30682
Synpcc7942_0578	Synpcc7942_0578	K06118	K06118		UDP-sulfoquinovose synthase (EC:3.13.1.1); K06118 UDP-sulfoquinovose synthase [EC:3.13.1.1]	UDP-sulfoquinovose synthase	Cell wall/membrane biogenesis	Not in CyOGs	no	342	246.5	482.5	-1.03	-0.16	0.87	0.0126107	0.701484	0.0339332
Synpcc7942_0579	Synpcc7942_0579				sulfolipid sulfoquinovosyldiacylglycerol biosynthesis protein	sulfolipid sulfoquinovosyldiacylglycerol biosynthesis protein	Cell wall/membrane biogenesis	Not in CyOGs	no	90	80	151.5	-0.49	-0.05	0.44	0.233083	0.907176	0.281858
Synpcc7942_0580	Synpcc7942_0580	K05515	K05515	mrdA	peptidoglycan glycosyltransferase (EC:2.4.1.129); K05515 penicillin-binding protein 2	Peptidoglycan glycosyltransferase	Cell wall/membrane biogenesis	Not in CyOGs	no	58	64	68	0.23	0.19	-0.04	0.574475	0.647205	0.916992
Synpcc7942_0581	Synpcc7942_0581				hypothetical protein	hypothetical protein	Not in COGs	Not in CyOGs	no	58	143	82	0.61	0.77	0.16	0.140643	0.0614426	0.691121
Synpcc7942_0582	Synpcc7942_0582	K07019	K07019	yheT	hypothetical protein; K07019	hypothetical protein	General function prediction only	Not in CyOGs	no	31.5	41	17.5	0.92	-0.14	-1.06	0.0281309	0.733535	0.0116041
Synpcc7942_0583	Synpcc7942_0583	K03405	K03405		protoporphyrin IX magnesium-chelatase (EC:6.6.1.1); K03405 magnesium chelatase subunit I [EC:6.6.1.1]	protoporphyrin IX magnesium-chelatase	Coenzyme transport and metabolism	Chlorophyll biosynthesis enzymes	no	105	56	56	-0.28	-0.74	-0.46	0.50216	0.0742613	0.263404
Synpcc7942_0584	Synpcc7942_0584	K01807	K01807	rpiA	ribose-5-phosphate isomerase A (EC:5.3.1.6); K01807 ribose 5-phosphate isomerase A [EC:5.3.1.6]	ribose-5-phosphate isomerase A	Carbohydrate transport and metabolism	Calvin cycle enzymes	no	55	32.5	34	-0.15	-0.47	-0.32	0.71732	0.251798	0.43445
Synpcc7942_0585	Synpcc7942_0585	K01362	K01362		hypothetical protein; K01362 [EC:3.4.21.-]	PDZ/DHR/GLGF	Posttranslational modification, protein turnover, chaperones	Not in CyOGs	yes	878	1193	4214.5	-1.43	0.43	1.85	0.000606781	0.296596	1.09036e-05
Synpcc7942_0586	Synpcc7942_0586	K03651	K03651	cpdA	hypothetical protein; K03651 Icc protein	hypothetical protein	General function prediction only	Not in CyOGs	yes	56.5	33	25	0.78	-0.5	-1.28	0.0627008	0.222048	0.00235443
Synpcc7942_0587	Synpcc7942_0587	K01873	K01873	valS	valS; valyl-tRNA synthetase (EC:6.1.1.9); K01873 valyl-tRNA synthetase [EC:6.1.1.9]	valyl-tRNA synthetase	Translation	Not in CyOGs	no	68.5	78	50.5	0.48	-0.27	-0.74	0.245722	0.513105	0.0707023
Synpcc7942_0588	Synpcc7942_0588	K08289	K08289	purT	purT; phosphoribosylglycinamide formyltransferase 2 (EC:2.1.2.-); K08289 phosphoribosylglycinamide formyltransferase 2 [EC:2.1.2.2]	phosphoribosylglycinamide formyltransferase 2	Nucleotide transport and metabolism	Not in CyOGs	yes	40.5	30.5	20.5	0.32	-0.81	-1.14	0.434273	0.0497276	0.00660937
Synpcc7942_0589	Synpcc7942_0589	K06940	K06940		Fe-S-cluster oxidoreductase-like protein; K06940	Fe-S-cluster oxidoreductase-like	General function prediction only	Not in CyOGs	yes	365	184	449	-1.51	-0.73	0.78	0.00029742	0.0758604	0.0573537
Synpcc7942_0590	Synpcc7942_0590				hypothetical protein	membrane protein-like	Function unknown	Not in CyOGs	yes	252	142.5	440	-1.66	-0.5	1.17	7.52504e-05	0.228179	0.00486738
Synpcc7942_0591	Synpcc7942_0591				hypothetical protein	membrane protein-like	Function unknown	Not in CyOGs	yes	114.5	71	224	-1.23	-0.69	0.54	0.00318354	0.0954342	0.189535
Synpcc7942_0592	Synpcc7942_0592	K00850	K00850	pfkA	6-phosphofructokinase (EC:2.7.1.11); K00850 6-phosphofructokinase 1 [EC:2.7.1.11]	6-phosphofructokinase	Carbohydrate transport and metabolism	Not in CyOGs	no	116	77	114	-0.22	-0.49	-0.26	0.587044	0.236467	0.521031
Synpcc7942_0593	Synpcc7942_0593				hypothetical protein	hypothetical protein	Not in COGs	Not in CyOGs	no	49.5	59.5	39.5	0.43	-0.16	-0.59	0.29316	0.698818	0.151854
Synpcc7942_0594	Synpcc7942_0594	K06978	K06978		hypothetical protein; K06978	hypothetical protein	General function prediction only	Not in CyOGs	no	83	144.5	116.5	0.01	0.43	0.42	0.973763	0.289504	0.304906
Synpcc7942_0595	Synpcc7942_0595				hypothetical protein	hypothetical protein	Not in COGs	Not in CyOGs	no	234	296.5	182.5	0.43	0.49	0.07	0.29826	0.228416	0.869259
Synpcc7942_0596	Synpcc7942_0596	K18534	K18534		delta(24)-sterol C-methyltransferase; K18534 MPBQ/MSBQ methyltransferase [EC:2.1.1.295]	delta(24)-sterol C-methyltransferase	Secondary metabolites biosynthesis, transport and catabolism	Not in CyOGs	yes	80	44.5	139.5	-1.64	-0.52	1.12	9.53278e-05	0.207778	0.0068442
Synpcc7942_0597	Synpcc7942_0597	K01661	K01661	menB	naphthoate synthase (EC:4.1.3.36); K01661 naphthoate synthase [EC:4.1.3.36]	naphthoate synthase	Coenzyme transport and metabolism	Not in CyOGs	no	57	32	39	0.15	-0.44	-0.59	0.717109	0.287878	0.156008
Synpcc7942_0598	Synpcc7942_0598			nlpD	peptidoglycan-binding LysM	Peptidoglycan-binding LysM	Cell wall/membrane biogenesis	Not in CyOGs	no	190	193.5	443.5	-0.81	-0.01	0.79	0.0500581	0.9737	0.0539982
Synpcc7942_0599	Synpcc7942_0599			uidR	TetR family transcriptional regulator	putative transcriptional regulator, TetR family	Transcription	Not in CyOGs	no	296.5	352.5	330	-0.1	-0.33	-0.23	0.801929	0.42121	0.579827
Synpcc7942_0600	Synpcc7942_0600	K08884	K08884		serine/threonine protein kinase; K08884 serine/threonine protein kinase, bacterial [EC:2.7.11.1]	serine/threonine protein kinase	General function prediction only	Not in CyOGs	no	91	179.5	128.5	0.17	0.51	0.34	0.681705	0.212208	0.401496
Synpcc7942_0601	Synpcc7942_0601				hypothetical protein	hypothetical protein	Not in COGs	Not in CyOGs	no	120	122	128	-0.35	0.1	0.44	0.401576	0.814975	0.284409
Synpcc7942_0602	Synpcc7942_0602				hypothetical protein	hypothetical protein	Not in COGs	Not in CyOGs	no	123.5	64	59	0.03	-0.66	-0.69	0.949612	0.108924	0.0966508
Synpcc7942_0603	Synpcc7942_0603	K00975	K00975	glgC	glgC; glucose-1-phosphate adenylyltransferase (EC:2.7.7.27); K00975 glucose-1-phosphate adenylyltransferase [EC:2.7.7.27]	glucose-1-phosphate adenylyltransferase	Carbohydrate transport and metabolism	Not in CyOGs	no	157	75.5	147.5	-0.52	-0.9	-0.39	0.208719	0.0282955	0.343172
Synpcc7942_0604	Synpcc7942_0604	K01783	K01783	rpe	ribulose-phosphate 3-epimerase (EC:5.1.3.1); K01783 ribulose-phosphate 3-epimerase [EC:5.1.3.1]	ribulose-phosphate 3-epimerase	Carbohydrate transport and metabolism	Calvin cycle enzymes	no	171.5	147.5	249	-0.37	-0.35	0.02	0.366235	0.389507	0.965368
Synpcc7942_0605	Synpcc7942_0605	K08994	K08994	yneE	hypothetical protein; K08994 putative membrane protein	hypothetical protein	Function unknown	Not in CyOGs	no	33	34	24	0.36	-0.43	-0.79	0.380581	0.297303	0.0566985
Synpcc7942_0606	Synpcc7942_0606	K00684	K00684	aat	aat; leucyl/phenylalanyl-tRNA--protein transferase (EC:2.3.2.6); K00684 leucyl/phenylalanyl-tRNA--protein transferase [EC:2.3.2.6]	leucyl/phenylalanyl-tRNA--protein transferase	Not in COGs	Not in CyOGs	yes	33	39	15.5	1.05	-0.31	-1.36	0.0131697	0.451177	0.00138959
Synpcc7942_0607	Synpcc7942_0607				hypothetical protein	hypothetical protein	Not in COGs	Not in CyOGs	no	293.5	213	301	-0.79	-0.3	0.49	0.0546581	0.460428	0.233456
Synpcc7942_0608	Synpcc7942_0608	K08967	K08967		hypothetical protein; K08967 1,2-dihydroxy-3-keto-5-methylthiopentene dioxygenase [EC:1.13.11.53 1.13.11.54]	hypothetical protein	Function unknown	Not in CyOGs	no	201.5	188.5	275.5	-0.61	0.22	0.83	0.135564	0.599754	0.0445946
Synpcc7942_0609	Synpcc7942_0609	K05575	K05575		proton-translocating NADH-quinone oxidoreductase subunit M (EC:1.6.99.5); K05575 NAD(P)H-quinone oxidoreductase subunit 4 [EC:1.6.5.3]	proton-translocating NADH-quinone oxidoreductase, chain M	Energy production and conversion	Not in CyOGs	no	68	38	70	-0.43	-0.57	-0.14	0.297567	0.165366	0.728623
Synpcc7942_0610	Synpcc7942_0610	K03442	K03442	ybiO	hypothetical protein; K03442 small conductance mechanosensitive channel	hypothetical protein	Cell wall/membrane biogenesis	Not in CyOGs	no	56.5	32	46	-0.18	-0.72	-0.54	0.655466	0.0790633	0.189297
Synpcc7942_0611	Synpcc7942_0611	K07456	K07456		recombination and DNA strand exchange inhibitor protein; K07456 DNA mismatch repair protein MutS2	recombination and DNA strand exchange inhibitor protein	Replication, recombination and repair	Not in CyOGs	no	36	48	37.5	0.18	-0.03	-0.21	0.658477	0.94296	0.607777
Synpcc7942_0612	Synpcc7942_0612	K01647	K01647	gltA	citrate synthase (EC:2.3.3.1); K01647 citrate synthase [EC:2.3.3.1]	methylcitrate synthase	Energy production and conversion	Not in CyOGs	no	77	134	74	0.59	0.56	-0.03	0.15427	0.174465	0.945782
Synpcc7942_0613	Synpcc7942_0613	K08296	K08296	sixA	phosphohistidine phosphatase SixA; K08296 phosphohistidine phosphatase [EC:3.1.3.-]	phosphohistidine phosphatase, SixA	Signal transduction mechanisms	Not in CyOGs	no	42	23	17.5	0.12	-0.71	-0.83	0.773046	0.0900108	0.049524
Synpcc7942_0614	Synpcc7942_0614				hypothetical protein	hypothetical protein	Not in COGs	Not in CyOGs	no	59	31.5	34.5	-0.22	-0.63	-0.41	0.590688	0.12584	0.319886
Synpcc7942_0615	Synpcc7942_0615				rhodanese-like protein	Rhodanese-like	Inorganic ion transport and metabolism	Not in CyOGs	yes	98.5	116	56	1.53	0.52	-1.01	0.000291126	0.206482	0.0157452
Synpcc7942_0616	Synpcc7942_0616	K03705	K03705		hrcA; heat-inducible transcription repressor; K03705 heat-inducible transcriptional repressor	heat-inducible transcription repressor	Transcription	Not in CyOGs	no	39	33	27	0.68	-0.09	-0.77	0.100537	0.831277	0.0643022
Synpcc7942_0617	Synpcc7942_0617				hypothetical protein	hypothetical protein	Not in COGs	Not in CyOGs	no	68.5	87.5	140	-0.91	-0.1	0.81	0.028342	0.809743	0.0506155
Synpcc7942_0618	Synpcc7942_0618	K01251	K01251		S-adenosyl-L-homocysteine hydrolase (EC:3.3.1.1); K01251 adenosylhomocysteinase [EC:3.3.1.1]	S-adenosyl-L-homocysteine hydrolase	Coenzyme transport and metabolism	Not in CyOGs	no	307.5	188.5	308	-0.98	-0.88	0.1	0.0175591	0.033175	0.801668
Synpcc7942_0619	Synpcc7942_0619			yqjA	hypothetical protein	hypothetical protein	Function unknown	Not in CyOGs	yes	349	132	263.5	-1.26	-1.11	0.16	0.00236739	0.00753661	0.701737
Synpcc7942_0620	Synpcc7942_0620	K09807	K09807		hypothetical protein; K09807 hypothetical protein	hypothetical protein	Function unknown	Not in CyOGs	yes	406.5	353.5	997	-1.49	0.19	1.68	0.000366848	0.640314	6.38801e-05
Synpcc7942_0621	Synpcc7942_0621				hypothetical protein	hypothetical protein	Not in COGs	Not in CyOGs	no	142.5	131	293.5	-0.75	0.1	0.85	0.0690632	0.804617	0.0393639
Synpcc7942_0622	Synpcc7942_0622	K02471	K02471	yddA	ATPase; K02471 putative ATP-binding cassette transporter	ATPase	General function prediction only	Not in CyOGs	no	151	136.5	279.5	-0.67	-0.13	0.55	0.100915	0.756988	0.182137
Synpcc7942_0623	Synpcc7942_0623	K00384	K00384	trxB	thioredoxin reductase; K00384 thioredoxin reductase (NADPH) [EC:1.8.1.9]	thioredoxin reductase	Posttranslational modification, protein turnover, chaperones	Not in CyOGs	yes	405.5	159.5	5416	-5.24	-1.68	3.56	9.53715e-27	6.39491e-05	3.25801e-15
Synpcc7942_0624	Synpcc7942_0624				light dependent period	light dependent period	Energy production and conversion	Not in CyOGs	yes	260.5	313	610	-1.26	-0.02	1.24	0.00231435	0.959263	0.00272361
Synpcc7942_0625	Synpcc7942_0625				single-stranded nucleic acid binding R3H	Single-stranded nucleic acid binding R3H	Function unknown	Not in CyOGs	no	241	286	236	0.01	0.49	0.48	0.98719	0.233062	0.239462
Synpcc7942_0626	Synpcc7942_0626	K01687	K01687	ilvD	dihydroxy-acid dehydratase (EC:4.2.1.9); K01687 dihydroxy-acid dehydratase [EC:4.2.1.9]	dihydroxy-acid dehydratase	Not in COGs	Not in CyOGs	no	303	166	230.5	-0.51	-0.55	-0.04	0.211272	0.17919	0.92529
Synpcc7942_0627	Synpcc7942_0627				hypothetical protein	hypothetical protein	General function prediction only	Not in CyOGs	no	57	29	41	-0.11	-0.6	-0.5	0.799039	0.143924	0.228579
Synpcc7942_0628	Synpcc7942_0628	K00797	K00797	speE	spermidine synthase (EC:2.5.1.16); K00797 spermidine synthase [EC:2.5.1.16]	spermidine synthase	Amino acid transport and metabolism	Not in CyOGs	no	45.5	51.5	44	0.59	0.27	-0.32	0.156475	0.515998	0.440216
Synpcc7942_0629	Synpcc7942_0629				hypothetical protein	hypothetical protein	Not in COGs	Not in CyOGs	no	50	61.5	30.5	0.87	-0.24	-1.11	0.0441772	0.561231	0.0102309
Synpcc7942_0630	Synpcc7942_0630				hypothetical protein	hypothetical protein	Not in COGs	Not in CyOGs	no	40	66	30.5	0.79	0.27	-0.52	0.0554821	0.508046	0.207013
Synpcc7942_0631	Synpcc7942_0631	K02935	K02935	rplL	rplL; 50S ribosomal protein L7/L12; K02935 large subunit ribosomal protein L7/L12	50S ribosomal protein L7/L12	Translation	Not in CyOGs	yes	1834.5	439	1033	-1.59	-1.93	-0.34	0.000152083	5.05671e-06	0.399897
Synpcc7942_0632	Synpcc7942_0632	K02864	K02864	rplJ	rplJ; 50S ribosomal protein L10; K02864 large subunit ribosomal protein L10	50S ribosomal protein L10	Translation	Not in CyOGs	yes	1067.5	269	627.5	-1.35	-1.75	-0.4	0.00120332	3.33215e-05	0.33095
Synpcc7942_0633	Synpcc7942_0633	K02863	K02863	rplA	rplA; 50S ribosomal protein L1; K02863 large subunit ribosomal protein L1	50S ribosomal protein L1	Not in COGs	Not in CyOGs	no	665.5	516.5	969.5	-0.47	-0.23	0.24	0.253507	0.57042	0.564425
Synpcc7942_0634	Synpcc7942_0634	K02867	K02867	rplK	rplK; 50S ribosomal protein L11; K02867 large subunit ribosomal protein L11	50S ribosomal protein L11	Not in COGs	Not in CyOGs	no	999.5	1071.5	2110.5	-0.59	0.06	0.65	0.151598	0.875314	0.112088
Synpcc7942_0635	Synpcc7942_0635	K02601	K02601	nusG	nusG; transcription antitermination protein NusG; K02601 transcriptional antiterminator NusG	transcription antitermination protein NusG	Transcription	Not in CyOGs	no	1507.5	2340	2425	-0.21	0.26	0.48	0.601831	0.516804	0.242802
Synpcc7942_0636	Synpcc7942_0636	K03073	K03073		secE; preprotein translocase subunit SecE; K03073 preprotein translocase subunit SecE	preprotein translocase subunit SecE	Intracellular trafficking and secretion	Not in CyOGs	no	1336.5	2136.5	2206	-0.35	0.41	0.76	0.390848	0.317559	0.0643977
Synpcc7942_0637	Synpcc7942_0637	K03695	K03695		ATPase; K03695 ATP-dependent Clp protease ATP-binding subunit ClpB	ATPase	Posttranslational modification, protein turnover, chaperones	Not in CyOGs	yes	186	118.5	223.5	-1.15	-0.4	0.76	0.00544549	0.334381	0.0660606
Synpcc7942_0638	Synpcc7942_0638	K01759	K01759	gloA	glyoxalase I (EC:4.4.1.5); K01759 lactoylglutathione lyase [EC:4.4.1.5]	Glyoxalase I	Amino acid transport and metabolism	Not in CyOGs	yes	282	213	448	-1.11	-0.06	1.06	0.0071176	0.886075	0.0107287
Synpcc7942_0639	Synpcc7942_0639	K01689	K01689	eno	eno; phosphopyruvate hydratase (EC:4.2.1.11); K01689 enolase [EC:4.2.1.11]	phosphopyruvate hydratase	Carbohydrate transport and metabolism	Not in CyOGs	no	114	79.5	75.5	0.53	-0.53	-1.06	0.197922	0.197767	0.0106837
Synpcc7942_0640	Synpcc7942_0640	K06147	K06147		ATPase; K06147 ATP-binding cassette, subfamily B, bacterial	ATPase	Defense mechanisms	Not in CyOGs	yes	98	83.5	250	-1.23	-0.25	0.98	0.00301025	0.54384	0.017315
Synpcc7942_0641	Synpcc7942_0641	K00239	K00239		sdhA; succinate dehydrogenase flavoprotein subunit (EC:1.3.5.1); K00239 succinate dehydrogenase / fumarate reductase, flavoprotein subunit [EC:1.3.5.1 1.3.5.4]	succinate dehydrogenase flavoprotein subunit	Energy production and conversion	Not in CyOGs	no	42.5	34.5	44	-0.52	-0.77	-0.25	0.209444	0.0624017	0.539481
Synpcc7942_0642	Synpcc7942_0642	K03564	K03564		bacterioferritin comigratory protein; K03564 peroxiredoxin Q/BCP [EC:1.11.1.15]	bacterioferritin comigratory protein	Posttranslational modification, protein turnover, chaperones	Not in CyOGs	yes	353	343	710.5	-1.36	-0.36	1	0.00110065	0.375803	0.0159091
Synpcc7942_0643	Synpcc7942_0643	K07213	K07213		hypothetical protein; K07213 copper chaperone	hypothetical protein	Not in COGs	Not in CyOGs	yes	182	128.5	246.5	-1.2	-0.25	0.94	0.0041734	0.542978	0.0230705
Synpcc7942_0644	Synpcc7942_0644	K11356	K11356	barA	GAF sensor hybrid histidine kinase (EC:2.7.3.-); K11356 two-component system, sensor histidine kinase and response regulator [EC:2.7.13.3]	GAF sensor hybrid histidine kinase	Signal transduction mechanisms	Not in CyOGs	no	510	404.5	430	-0.17	-0.07	0.1	0.678695	0.857823	0.814059
Synpcc7942_0645	Synpcc7942_0645	K01845	K01845	hemL	glutamate-1-semialdehyde aminotransferase (EC:5.4.3.8); K01845 glutamate-1-semialdehyde 2,1-aminomutase [EC:5.4.3.8]	glutamate-1-semialdehyde aminotransferase	Coenzyme transport and metabolism	Not in CyOGs	no	711.5	751.5	1577	-0.64	0.16	0.81	0.11602	0.689777	0.0494514
Synpcc7942_0646	Synpcc7942_0646				hypothetical protein	hypothetical protein	Not in COGs	Not in CyOGs	no	151	209	341.5	-0.38	0.34	0.71	0.361648	0.413764	0.0852927
Synpcc7942_0647	Synpcc7942_0647			ynhG	hypothetical protein	hypothetical protein	Function unknown	Not in CyOGs	yes	157.5	313	542	-0.99	0.59	1.58	0.0164909	0.151153	0.00016327
Synpcc7942_0648	Synpcc7942_0648				hypothetical protein	hypothetical protein	Not in COGs	Not in CyOGs	no	82.5	143.5	100.5	0.22	0.36	0.14	0.594129	0.376419	0.725117
Synpcc7942_0649	Synpcc7942_0649	K03086	K03086	rpoD	RNA polymerase sigma factor RpoD; K03086 RNA polymerase primary sigma factor	RNA polymerase sigma factor RpoD	Transcription	Not in CyOGs	no	571.5	432	534.5	-0.55	-0.23	0.32	0.176951	0.570299	0.43211
Synpcc7942_0650	Synpcc7942_0650				hypothetical protein	hypothetical protein	Not in COGs	Not in CyOGs	no	54.5	40.5	24	0.67	-0.21	-0.87	0.112956	0.615395	0.0380377
Synpcc7942_0651	Synpcc7942_0651	K04066	K04066	priA	primosome assembly protein PriA; K04066 primosomal protein N' (replication factor Y) (superfamily II helicase) [EC:3.6.4.-]	primosome assembly protein PriA	Replication, recombination and repair	Not in CyOGs	no	58	62	45.5	0.89	0.48	-0.41	0.0311367	0.241312	0.318895
Synpcc7942_0652	Synpcc7942_0652	K14606	K14606		hypothetical protein; K14606 lycopene cyclase CruP [EC:5.5.1.19]	hypothetical protein	Not in COGs	Not in CyOGs	no	60	46	66.5	-0.19	-0.34	-0.15	0.641291	0.408597	0.718556
Synpcc7942_0653	Synpcc7942_0653	K03768	K03768	ppiA	peptidyl-prolyl cis-trans isomerase; K03768 peptidyl-prolyl cis-trans isomerase B (cyclophilin B) [EC:5.2.1.8]	Peptidyl-prolyl cis-trans isomerase (rotamase) - cyclophilin family-like	Posttranslational modification, protein turnover, chaperones	Not in CyOGs	no	210	259.5	470	-1.06	-0.1	0.96	0.0102295	0.804654	0.0199497
Synpcc7942_0654	Synpcc7942_0654				photosystem I assembly protein Ycf4	photosystem I assembly protein Ycf4	Not in COGs	Photosystem I	yes	142	195.5	294	-0.9	0.18	1.08	0.0296633	0.657185	0.00919547
Synpcc7942_0655	Synpcc7942_0655	K02706	K02706		photosystem II D2 protein (photosystem q(a) protein); K02706 photosystem II P680 reaction center D2 protein	photosystem II D2 protein (photosystem q(a) protein)	Not in COGs	Photosystem II	yes	4774	1214	4384	-2.08	-1.69	0.39	1.01371e-06	5.74748e-05	0.340977
Synpcc7942_0656	Synpcc7942_0656	K02705	K02705		photosystem II 44 kDa subunit reaction center protein; K02705 photosystem II CP43 chlorophyll apoprotein	photosystem II 44 kDa subunit reaction center protein	Not in COGs	Photosystem II	yes	9258	2491	9351	-1.93	-1.53	0.4	4.80822e-06	0.000250843	0.322822
Synpcc7942_0657	Synpcc7942_0657				hypothetical protein	hypothetical protein	Not in COGs	Not in CyOGs	no	6907.5	6520.5	7027.5	0.38	0.28	-0.1	0.347198	0.487173	0.805646
Synpcc7942_0658	Synpcc7942_0658				hypothetical protein	hypothetical protein	Not in COGs	Not in CyOGs	no	348.5	267.5	680	-0.98	-0.46	0.52	0.0172878	0.259766	0.204172
Synpcc7942_0659	Synpcc7942_0659			yoaA	Rad3-related DNA helicases-like protein	Rad3-related DNA helicases-like	Transcription	Not in CyOGs	no	33	43.5	31.5	0.3	-0.05	-0.36	0.460146	0.897504	0.386328
Synpcc7942_0660	Synpcc7942_0660	K15226	K15226		arogenate dehydrogenase (EC:1.3.1.78); K15226 arogenate dehydrogenase (NADP+) [EC:1.3.1.78]	arogenate dehydrogenase	Amino acid transport and metabolism	Not in CyOGs	no	64	78.5	77	-0.29	-0.11	0.18	0.47333	0.788872	0.65289
Synpcc7942_0661	Synpcc7942_0661				hypothetical protein	hypothetical protein	Not in COGs	Not in CyOGs	no	54	54.5	29.5	0.61	0.14	-0.47	0.137603	0.725167	0.255876
Synpcc7942_0662	Synpcc7942_0662				hypothetical protein	hypothetical protein	Not in COGs	Not in CyOGs	no	336.5	452	410.5	0.12	0.75	0.63	0.768275	0.068189	0.125331
Synpcc7942_0663	Synpcc7942_0663	K01768	K01768		adenylate/guanylate cyclase; K01768 adenylate cyclase [EC:4.6.1.1]	putative adenylate/guanylate cyclase	Signal transduction mechanisms	Not in CyOGs	no	34.5	22.5	21	0.52	-0.24	-0.76	0.21053	0.561197	0.0680669
Synpcc7942_0664	Synpcc7942_0664			kefA	cyclic nucleotide-binding protein	Cyclic nucleotide-binding	Signal transduction mechanisms	Not in CyOGs	no	54.5	39	43	0.24	-0.34	-0.58	0.55778	0.404981	0.157512
Synpcc7942_0665	Synpcc7942_0665				hypothetical protein	hypothetical protein	General function prediction only	Not in CyOGs	no	32.5	40.5	41	-0.2	-0.13	0.07	0.6309	0.758052	0.86269
Synpcc7942_0666	Synpcc7942_0666				molecular chaperone DnaJ	Heat shock protein DnaJ-like	Not in COGs	Not in CyOGs	no	31.5	55.5	24.5	0.88	0.35	-0.53	0.0360439	0.398437	0.205609
Synpcc7942_0667	Synpcc7942_0667				hypothetical protein	hypothetical protein	Not in COGs	Not in CyOGs	no	2128.5	1743	2925	-1.04	-0.13	0.9	0.012115	0.745779	0.0282962
Synpcc7942_0668	Synpcc7942_0668				hypothetical protein	hypothetical protein	Not in COGs	Not in CyOGs	no	1370.5	1360.5	1675.5	-0.34	0.31	0.65	0.405016	0.454045	0.115031
Synpcc7942_0669	Synpcc7942_0669	K03652	K03652		DNA-3-methyladenine glycosylase; K03652 DNA-3-methyladenine glycosylase [EC:3.2.2.21]	DNA-3-methyladenine glycosylase	Not in COGs	Not in CyOGs	no	51	37	46	0.16	-0.06	-0.23	0.69475	0.875859	0.584076
Synpcc7942_0670	Synpcc7942_0670	K00609	K00609	pyrB	pyrB; aspartate carbamoyltransferase (EC:2.1.3.2); K00609 aspartate carbamoyltransferase catalytic subunit [EC:2.1.3.2]	aspartate carbamoyltransferase catalytic subunit	Nucleotide transport and metabolism	Not in CyOGs	no	47.5	45	42.5	0.45	0.11	-0.34	0.276692	0.794729	0.407165
Synpcc7942_0671	Synpcc7942_0671				hypothetical protein	hypothetical protein	Not in COGs	Not in CyOGs	no	70	90.5	57	0.47	-0.11	-0.58	0.255846	0.785954	0.160315
Synpcc7942_0672	Synpcc7942_0672	K03087	K03087		RNA polymerase sigma factor SigD; K03087 RNA polymerase nonessential primary-like sigma factor	RNA polymerase sigma factor SigD	Transcription	Not in CyOGs	yes	121.5	87.5	53.5	0.44	-0.71	-1.15	0.284966	0.0857113	0.00579069
Synpcc7942_0673	Synpcc7942_0673	K03575	K03575	mutY	A/G-specific adenine glycosylase (EC:3.2.2.-); K03575 A/G-specific adenine glycosylase [EC:3.2.2.-]	A/G-specific DNA-adenine glycosylase	Replication, recombination and repair	Not in CyOGs	no	61.5	37.5	37	-0.27	-0.56	-0.29	0.519126	0.175503	0.477278
Synpcc7942_0674	Synpcc7942_0674	K00228	K00228	hemF	coproporphyrinogen III oxidase (EC:1.3.3.3); K00228 coproporphyrinogen III oxidase [EC:1.3.3.3]	coproporphyrinogen III oxidase	Not in COGs	Not in CyOGs	yes	770	266	761	-1.56	-1.2	0.36	0.000195288	0.00381081	0.380616
Synpcc7942_0675	Synpcc7942_0675				hypothetical protein	hypothetical protein	Not in COGs	Not in CyOGs	yes	111	51.5	175	-1.34	-1.02	0.32	0.00135824	0.0143654	0.432216
Synpcc7942_0676	Synpcc7942_0676				hypothetical protein	hypothetical protein	Function unknown	Not in CyOGs	no	150.5	128	192.5	-0.25	-0.03	0.21	0.549075	0.940078	0.600236
Synpcc7942_0677	Synpcc7942_0677				PadR family transcriptional regulator	transcriptional regulator, PadR family	Transcription	Not in CyOGs	no	986	1636.5	2085	-0.53	0.18	0.71	0.19456	0.661019	0.0834982
Synpcc7942_0678	Synpcc7942_0678	K03684	K03684	rnd	3'-5' exonuclease; K03684 ribonuclease D [EC:3.1.13.5]	3'-5' exonuclease	Translation	Not in CyOGs	no	80	91.5	76.5	-0.05	-0.23	-0.17	0.895828	0.582752	0.676282
Synpcc7942_0679	Synpcc7942_0679				RNA-binding region RNP-1	RNA-binding region RNP-1	General function prediction only	Not in CyOGs	no	9209	6296.5	8119.5	-0.66	-0.29	0.37	0.106281	0.476662	0.363546
Synpcc7942_0680	Synpcc7942_0680	K05897	K05897		C-5 sterol desaturase (EC:1.3.3.-); K05897 [EC:1.3.3.-]	C-5 sterol desaturase	Lipid transport and metabolism	Not in CyOGs	no	246.5	229	193	0.2	0.17	-0.02	0.630046	0.66896	0.956681
Synpcc7942_0681	Synpcc7942_0681	K00991	K00991	ispD	ispD; 2-C-methyl-D-erythritol 4-phosphate cytidylyltransferase (EC:2.7.7.60); K00991 2-C-methyl-D-erythritol 4-phosphate cytidylyltransferase [EC:2.7.7.60]	2-C-methyl-D-erythritol 4-phosphate cytidylyltransferase	Lipid transport and metabolism	Not in CyOGs	no	43.5	32	25.5	0.74	-0.09	-0.83	0.0754528	0.828024	0.0467619
Synpcc7942_0682	Synpcc7942_0682			rfaF	hypothetical protein	hypothetical protein	Cell wall/membrane biogenesis	Not in CyOGs	no	56.5	37.5	52.5	-0.13	-0.6	-0.47	0.751906	0.148513	0.259316
Synpcc7942_0683	Synpcc7942_0683	K10716	K10716	kch	potassium channel protein; K10716 voltage-gated potassium channel	potassium channel protein	Inorganic ion transport and metabolism	Not in CyOGs	no	40.5	47	40.5	0.01	-0.22	-0.24	0.972768	0.589973	0.567555
Synpcc7942_0684	Synpcc7942_0684	K00059	K00059	fabG	3-oxoacyl-ACP reductase (EC:1.1.1.100); K00059 3-oxoacyl-[acyl-carrier protein] reductase [EC:1.1.1.100]	3-oxoacyl-[acyl-carrier-protein] reductase	Lipid transport and metabolism	Not in CyOGs	no	64	62	50	0.02	-0.39	-0.41	0.968156	0.337684	0.319292
Synpcc7942_0685	Synpcc7942_0685	K04077	K04077	groL	groEL; molecular chaperone GroEL; K04077 chaperonin GroEL	chaperonin GroEL	Posttranslational modification, protein turnover, chaperones	Not in CyOGs	yes	1731.5	964	2622.5	-1.7	-0.54	1.16	5.23495e-05	0.187848	0.00513272
Synpcc7942_0686	Synpcc7942_0686	K11781	K11781		cofG, cofH; FO synthase subunit 2 (EC:2.5.1.-); K11781 FO synthase subunit 2 [EC:2.5.1.77]	FO synthase subunit 2	Coenzyme transport and metabolism	Not in CyOGs	no	543	876	476.5	0.82	0.98	0.16	0.0467733	0.0177446	0.695561
Synpcc7942_0687	Synpcc7942_0687				hypothetical protein	hypothetical protein	Not in COGs	Not in CyOGs	no	106.5	177	146.5	0.7	0.97	0.26	0.0873192	0.0191958	0.519623
Synpcc7942_0688	Synpcc7942_0688	K03892	K03892	arsR	ArsR family transcriptional regulator; K03892 ArsR family transcriptional regulator	transcriptional regulator, ArsR family	Transcription	Not in CyOGs	no	70.5	59.5	46	0.73	-0.08	-0.81	0.0807353	0.843917	0.0527714
Synpcc7942_0689	Synpcc7942_0689	K07052	K07052		hypothetical protein; K07052	hypothetical protein	Not in COGs	Not in CyOGs	no	32	32.5	21.5	0.45	-0.42	-0.87	0.275029	0.315049	0.037653
Synpcc7942_0690	Synpcc7942_0690	K06891	K06891		clpS; ATP-dependent Clp protease adaptor protein ClpS; K06891 ATP-dependent Clp protease adaptor protein ClpS	ATP-dependent Clp protease adaptor protein ClpS	Not in COGs	Not in CyOGs	no	122	157	108.5	0.23	0.02	-0.21	0.580365	0.969764	0.606867
Synpcc7942_0691	Synpcc7942_0691				hypothetical protein	hypothetical protein	Not in COGs	Not in CyOGs	no	32	26	18	0.28	-0.22	-0.5	0.513691	0.596696	0.241195
Synpcc7942_0692	Synpcc7942_0692				hypothetical protein	hypothetical protein	Not in COGs	Not in CyOGs	yes	43	41	15.5	1.33	0.21	-1.12	0.00180315	0.617416	0.00822821
Synpcc7942_0693	Synpcc7942_0693	K01091	K01091		hypothetical protein; K01091 phosphoglycolate phosphatase [EC:3.1.3.18]	hypothetical protein	General function prediction only	Not in CyOGs	no	28.5	20	18.5	0.53	-0.1	-0.63	0.20206	0.816951	0.13301
Synpcc7942_0694	Synpcc7942_0694	K02945	K02945	rpsA	30S ribosomal protein S1; K02945 small subunit ribosomal protein S1	30S ribosomal protein S1	Translation	Not in CyOGs	no	373	272.5	571.5	-0.71	-0.6	0.12	0.0821731	0.145364	0.77505
Synpcc7942_0695	Synpcc7942_0695	K07738	K07738	nrdR	nrdR; transcriptional regulator NrdR; K07738 transcriptional repressor NrdR	hypothetical protein	Not in COGs	Not in CyOGs	no	302	717.5	480.5	0.42	0.85	0.43	0.303676	0.0384003	0.292607
Synpcc7942_0696	Synpcc7942_0696	K02718	K02718		psbT; photosystem II reaction center protein T; K02718 photosystem II PsbT protein	photosystem II reaction center protein T	Not in COGs	Photosystem II	yes	14780.5	4873.5	18844.5	-2.24	-1.86	0.38	1.57841e-07	1.00052e-05	0.355891
Synpcc7942_0697	Synpcc7942_0697	K02704	K02704		photosystem II core light harvesting protein; K02704 photosystem II CP47 chlorophyll apoprotein	photosystem II core light harvesting protein	Not in COGs	Photosystem II	yes	6515.5	1535	7149	-2.44	-1.79	0.66	1.38422e-08	2.15687e-05	0.109409
Synpcc7942_0698	Synpcc7942_0698				ferredoxin	probable ferredoxin	Energy production and conversion	Not in CyOGs	no	136.5	79.5	87	-0.22	-0.5	-0.28	0.593553	0.224176	0.495632
Synpcc7942_0699	Synpcc7942_0699	K02714	K02714		psbM; photosystem II reaction center protein M; K02714 photosystem II PsbM protein	photosystem II reaction center protein PsbM	Not in COGs	Photosystem II	no	1800.5	1076	2269	-0.58	-0.66	-0.09	0.160347	0.105518	0.82836
Synpcc7942_0700	Synpcc7942_0700			uspG	hypothetical protein	hypothetical protein	Signal transduction mechanisms	Not in CyOGs	yes	3821.5	1749.5	8183.5	-1.86	-1.01	0.85	9.86127e-06	0.0141737	0.0381553
Synpcc7942_0701	Synpcc7942_0701	K07107	K07107	ybgC	hypothetical protein; K07107 acyl-CoA thioester hydrolase [EC:3.1.2.-]	hypothetical protein	General function prediction only	Not in CyOGs	no	47	75.5	58.5	0.22	0.21	0	0.600009	0.606711	0.991271
Synpcc7942_0702	Synpcc7942_0702	K09134	K09134		hypothetical protein; K09134 hypothetical protein	hypothetical protein	Not in COGs	Not in CyOGs	no	32.5	29	19	0.31	-0.66	-0.98	0.451252	0.109982	0.0199373
Synpcc7942_0703	Synpcc7942_0703	K04096	K04096	smf	DNA processing protein DprA; K04096 DNA processing protein	DNA processing protein DprA, putative	Replication, recombination and repair	Not in CyOGs	no	128.5	134.5	73.5	0.58	0.09	-0.49	0.160122	0.822981	0.236863
Synpcc7942_0704	Synpcc7942_0704	K18234	K18234		chloramphenicol O-acetyltransferase (EC:2.3.1.28); K18234 virginiamycin A acetyltransferase [EC:2.3.1.-]	Chloramphenicol O-acetyltransferase	General function prediction only	Not in CyOGs	no	111	87	74.5	0.12	-0.11	-0.23	0.775305	0.791282	0.582845
Synpcc7942_0705	Synpcc7942_0705				hypothetical protein	hypothetical protein	Amino acid transport and metabolism	Not in CyOGs	no	111	81	90	0.31	-0.06	-0.38	0.447947	0.874937	0.360164
Synpcc7942_0706	Synpcc7942_0706	K00595	K00595		precorrin-6B methylase; K00595 precorrin-6Y C5,15-methyltransferase (decarboxylating) [EC:2.1.1.132]	precorrin-6B methylase	Coenzyme transport and metabolism	Not in CyOGs	no	56	43	36.5	0.58	-0.24	-0.82	0.161911	0.558513	0.0486324
Synpcc7942_0707	Synpcc7942_0707	K01582	K01582	adiA	arginine decarboxylase (EC:4.1.1.19); K01582 lysine decarboxylase [EC:4.1.1.18]	arginine decarboxylase	Amino acid transport and metabolism	Not in CyOGs	yes	24.5	26	8	1.52	-0.49	-2.01	0.00036178	0.234049	3.20781e-06
Synpcc7942_0708	Synpcc7942_0708				hypothetical protein	hypothetical protein	General function prediction only	Not in CyOGs	no	92.5	85.5	62.5	0.17	-0.41	-0.58	0.672386	0.322523	0.159066
Synpcc7942_0709	Synpcc7942_0709				hypothetical protein	hypothetical protein	Not in COGs	Not in CyOGs	no	78.5	32.5	43.5	-0.73	-1.06	-0.33	0.0819494	0.0115198	0.427284
Synpcc7942_0710	Synpcc7942_0710				hypothetical protein	hypothetical protein	Not in COGs	Not in CyOGs	no	111	99	99.5	-0.09	0.12	0.21	0.831485	0.773356	0.617019
Synpcc7942_0711	Synpcc7942_0711	K01955	K01955	carB	carB; carbamoyl phosphate synthase large subunit (EC:6.3.5.5); K01955 carbamoyl-phosphate synthase large subunit [EC:6.3.5.5]	carbamoyl phosphate synthase large subunit	Amino acid transport and metabolism	Not in CyOGs	no	46.5	20.5	30.5	-0.14	-0.94	-0.8	0.73332	0.0229347	0.05253
Synpcc7942_0712	Synpcc7942_0712	K03797	K03797	prc	C-terminal processing peptidase-2 (EC:3.4.21.102); K03797 carboxyl-terminal processing protease [EC:3.4.21.102]	C-terminal processing peptidase-2. Serine peptidase. MEROPS family S41A	Cell wall/membrane biogenesis	Not in CyOGs	yes	1006.5	1654	4559.5	-1.14	0.5	1.63	0.00599386	0.223413	9.48813e-05
Synpcc7942_0713	Synpcc7942_0713	K03526	K03526	ispG	ispG; 4-hydroxy-3-methylbut-2-en-1-yl diphosphate synthase (EC:1.17.7.1); K03526 (E)-4-hydroxy-3-methylbut-2-enyl-diphosphate synthase [EC:1.17.7.1 1.17.7.3]	4-hydroxy-3-methylbut-2-en-1-yl diphosphate synthase	Not in COGs	Not in CyOGs	no	189.5	273.5	353.5	-0.55	0.14	0.69	0.180672	0.737011	0.0948241
Synpcc7942_0714	Synpcc7942_0714	K01448	K01448		cell wall hydrolase/autolysin; K01448 N-acetylmuramoyl-L-alanine amidase [EC:3.5.1.28]	Cell wall hydrolase/autolysin	Cell wall/membrane biogenesis	Not in CyOGs	no	65.5	84.5	60.5	0.18	-0.06	-0.24	0.655132	0.881913	0.552019
Synpcc7942_0715	Synpcc7942_0715	K00790	K00790	murA	UDP-N-acetylglucosamine 1-carboxyvinyltransferase (EC:2.5.1.7); K00790 UDP-N-acetylglucosamine 1-carboxyvinyltransferase [EC:2.5.1.7]	UDP-N-acetylglucosamine 1-carboxyvinyltransferase	Cell wall/membrane biogenesis	Not in CyOGs	yes	117.5	229.5	78.5	1.27	1.22	-0.06	0.0022153	0.00336765	0.892843
Synpcc7942_0716	Synpcc7942_0716				hypothetical protein	hypothetical protein	Not in COGs	Not in CyOGs	no	46.5	20	23.5	-0.29	-0.96	-0.66	0.477364	0.0214028	0.110675
Synpcc7942_0717	Synpcc7942_0717	K01494	K01494	dcd	dCTP deaminase (EC:3.5.4.13); K01494 dCTP deaminase [EC:3.5.4.13]	dCTP deaminase	Nucleotide transport and metabolism	Not in CyOGs	yes	33	13	8	1.15	-0.8	-1.96	0.00909268	0.056117	1.18667e-05
Synpcc7942_0718	Synpcc7942_0718				hypothetical protein	hypothetical protein	Not in COGs	Not in CyOGs	yes	41.5	17.5	8	1.49	-0.94	-2.43	0.000716085	0.023974	5.89085e-08
Synpcc7942_0719	Synpcc7942_0719				hypothetical protein	hypothetical protein	Not in COGs	Not in CyOGs	yes	19	15.5	9.5	0.45	-0.82	-1.27	0.295676	0.0529669	0.00350465
Synpcc7942_0720	Synpcc7942_0720				hypothetical protein	hypothetical protein	Not in COGs	Not in CyOGs	yes	55.5	51.5	14	1.54	-0.68	-2.23	0.000411685	0.100169	5.12248e-07
Synpcc7942_0721	Synpcc7942_0721				hypothetical protein	hypothetical protein	Not in COGs	Not in CyOGs	yes	25.5	18	8	0.89	-0.45	-1.33	0.0488158	0.295817	0.00311524
Synpcc7942_0722	Synpcc7942_0722				hypothetical protein	hypothetical protein	Not in COGs	Not in CyOGs	yes	42.5	19	6.5	1.38	-0.91	-2.29	0.00128947	0.0288598	1.8119e-07
Synpcc7942_0723	Synpcc7942_0723				hypothetical protein	hypothetical protein	Not in COGs	Not in CyOGs	yes	1358.5	822	3061.5	-1.46	-0.51	0.95	0.000458661	0.216746	0.0205186
Synpcc7942_0724	Synpcc7942_0724				hypothetical protein	hypothetical protein	Not in COGs	Not in CyOGs	yes	50	25	17.5	0.87	-0.75	-1.62	0.0429105	0.0732524	0.000192369
Synpcc7942_0725	Synpcc7942_0725	K17677	K17677	yejH	DEAD/DEAH box helicase-like protein; K17677 ATP-dependent helicase IRC3 [EC:3.6.4.-]	DEAD/DEAH box helicase-like	Transcription	Not in CyOGs	yes	18.5	22.5	11	0.92	-0.25	-1.17	0.0290847	0.537249	0.00549484
Synpcc7942_0726	Synpcc7942_0726				hypothetical protein	hypothetical protein	Not in COGs	Not in CyOGs	yes	9.5	7.5	3	1.23	-0.96	-2.19	0.0152106	0.030261	1.23336e-05
Synpcc7942_0727	Synpcc7942_0727	K06919	K06919		hypothetical protein; K06919 putative DNA primase/helicase	hypothetical protein	Replication, recombination and repair	Not in CyOGs	yes	29.5	19.5	8	1.04	-0.51	-1.55	0.0129889	0.214039	0.000244559
Synpcc7942_0728	Synpcc7942_0728				hypothetical protein	hypothetical protein	Not in COGs	Not in CyOGs	no	159.5	187	230	-0.33	0.53	0.87	0.413955	0.193912	0.0354113
Synpcc7942_0729	Synpcc7942_0729				hypothetical protein	hypothetical protein	Not in COGs	Not in CyOGs	no	69.5	56	55.5	0.43	0.05	-0.38	0.297049	0.90357	0.356551
Synpcc7942_0730	Synpcc7942_0730				hypothetical protein	hypothetical protein	Not in COGs	Not in CyOGs	no	61	41	45.5	0.2	-0.37	-0.58	0.623026	0.367602	0.166101
Synpcc7942_0731	Synpcc7942_0731				phage terminase large subunit	putative phage terminase large subunit	General function prediction only	Not in CyOGs	no	22.5	25	14.5	0.66	-0.37	-1.03	0.113473	0.362256	0.0134079
Synpcc7942_0732	Synpcc7942_0732				hypothetical protein	hypothetical protein	Not in COGs	Not in CyOGs	no	125.5	170.5	201	-0.57	0.15	0.72	0.164353	0.722868	0.0822107
Synpcc7942_0733	Synpcc7942_0733				Phage portal protein, lambda	Phage portal protein, lambda	General function prediction only	Not in CyOGs	no	102	101.5	135.5	-0.66	0.23	0.89	0.108651	0.576135	0.0313142
Synpcc7942_0734	Synpcc7942_0734				hypothetical protein	hypothetical protein	Not in COGs	Not in CyOGs	no	73	49.5	42.5	0.2	-0.25	-0.45	0.62675	0.545775	0.276622
Synpcc7942_0735	Synpcc7942_0735				hypothetical protein	hypothetical protein	Function unknown	Not in CyOGs	no	67.5	53.5	66	0.13	-0.15	-0.28	0.761348	0.712793	0.503469
Synpcc7942_0736	Synpcc7942_0736				electron transfer protein	electron transfer protein	Not in COGs	Not in CyOGs	no	61	59	56.5	0.37	-0.12	-0.5	0.370428	0.766347	0.235023
Synpcc7942_0737	Synpcc7942_0737				hypothetical protein	hypothetical protein	Not in COGs	Not in CyOGs	no	43	53	28	0.74	-0.14	-0.88	0.0753304	0.734722	0.0350806
Synpcc7942_0738	Synpcc7942_0738				Phage baseplate assembly protein V	Phage baseplate assembly protein V	General function prediction only	Not in CyOGs	no	47.5	52	35	0.27	-0.26	-0.52	0.521396	0.534723	0.209191
Synpcc7942_0739	Synpcc7942_0739	K06903	K06903		hypothetical protein; K06903	hypothetical protein	General function prediction only	Not in CyOGs	no	43	34.5	19	0.54	-0.21	-0.75	0.203061	0.612511	0.0775507
Synpcc7942_0740	Synpcc7942_0740				GPJ of phage P2-like protein	GPJ of phage P2-like	General function prediction only	Not in CyOGs	no	38	22.5	17.5	0.32	-0.42	-0.74	0.44598	0.311869	0.0784381
Synpcc7942_0741	Synpcc7942_0741				Phage tail protein I	Phage tail protein I	Not in COGs	Not in CyOGs	no	60.5	32.5	32.5	0.41	-0.55	-0.96	0.326512	0.182224	0.0217439
Synpcc7942_0742	Synpcc7942_0742				hypothetical protein	hypothetical protein	Not in COGs	Not in CyOGs	no	79	58	45.5	0.7	-0.32	-1.02	0.09476	0.43302	0.0149221
Synpcc7942_0743	Synpcc7942_0743				hypothetical protein	hypothetical protein	Not in COGs	Not in CyOGs	no	160.5	296	238.5	0.11	0.46	0.35	0.787469	0.257367	0.387506
Synpcc7942_0744	Synpcc7942_0744				hypothetical protein	hypothetical protein	Not in COGs	Not in CyOGs	no	60.5	71	60.5	-0.07	-0.12	-0.05	0.865942	0.765632	0.897325
Synpcc7942_0745	Synpcc7942_0745				hypothetical protein	hypothetical protein	Not in COGs	Not in CyOGs	no	56.5	36	40.5	-0.36	-0.36	0	0.384489	0.381297	0.996013
Synpcc7942_0746	Synpcc7942_0746				hypothetical protein	hypothetical protein	Not in COGs	Not in CyOGs	no	66	49.5	64	-0.36	-0.04	0.32	0.38664	0.917623	0.446163
Synpcc7942_0747	Synpcc7942_0747	K06907	K06907		hypothetical protein; K06907	hypothetical protein	General function prediction only	Not in CyOGs	no	38	21	25.5	0.16	-0.63	-0.79	0.697198	0.129216	0.0579619
Synpcc7942_0748	Synpcc7942_0748	K06908	K06908		Phage major tail tube protein; K06908	Phage major tail tube protein	Not in COGs	Not in CyOGs	no	51	32.5	38	0.15	-0.68	-0.82	0.719615	0.104158	0.0490586
Synpcc7942_0749	Synpcc7942_0749				hypothetical protein	hypothetical protein	Not in COGs	Not in CyOGs	no	43.5	40.5	35	-0.02	-0.48	-0.46	0.966639	0.249319	0.271249
Synpcc7942_0750	Synpcc7942_0750				Phage tail tape measure protein TP901, core region	Phage tail tape measure protein TP901, core region	Function unknown	Not in CyOGs	no	30	30	19.5	0.35	-0.38	-0.72	0.400716	0.357724	0.0798664
Synpcc7942_0751	Synpcc7942_0751	K06906	K06906		hypothetical protein; K06906	hypothetical protein	Not in COGs	Not in CyOGs	no	15	11.5	6.5	0.54	-0.27	-0.8	0.208897	0.525743	0.0609652
Synpcc7942_0752	Synpcc7942_0752				hypothetical protein	hypothetical protein	Not in COGs	Not in CyOGs	no	17.5	13	8	0.67	-0.08	-0.74	0.157596	0.863731	0.117119
Synpcc7942_0753	Synpcc7942_0753	K06905	K06905		phage late control gene D protein GPD; K06905	phage late control gene D protein GPD	General function prediction only	Not in CyOGs	no	35.5	23	22.5	0.48	-0.24	-0.72	0.246273	0.558076	0.0824354
Synpcc7942_0754	Synpcc7942_0754				hypothetical protein	hypothetical protein	Not in COGs	Not in CyOGs	no	74	43	47	0.26	-0.63	-0.89	0.537445	0.133611	0.0364447
Synpcc7942_0755	Synpcc7942_0755				hypothetical protein	hypothetical protein	Function unknown	Not in CyOGs	no	37	77.5	54	0.29	0.56	0.26	0.476022	0.177844	0.525815
Synpcc7942_0756	Synpcc7942_0756	K01185	K01185		chain A, D20c mutant of T4 lysozyme; K01185 lysozyme [EC:3.2.1.17]	chain A, D20c mutant of T4 lysozyme	General function prediction only	Not in CyOGs	no	53	94.5	71.5	0.07	0.49	0.42	0.869924	0.23857	0.311233
Synpcc7942_0757	Synpcc7942_0757				hypothetical protein	hypothetical protein	Not in COGs	Not in CyOGs	yes	126.5	247	89	1.12	0.99	-0.13	0.00707489	0.0165972	0.756766
Synpcc7942_0758	Synpcc7942_0758				hypothetical protein	hypothetical protein	Not in COGs	Not in CyOGs	yes	295.5	574	337.5	0.68	1.21	0.53	0.0975937	0.00363356	0.200367
Synpcc7942_0759	Synpcc7942_0759				hypothetical protein	hypothetical protein	Not in COGs	Not in CyOGs	no	1540	1438.5	3023	-0.57	0.17	0.74	0.16323	0.682081	0.0720518
Synpcc7942_0760	Synpcc7942_0760				hypothetical protein	hypothetical protein	Not in COGs	Not in CyOGs	yes	509	1019.5	1488	-0.1	1.11	1.21	0.808738	0.00706349	0.00343066
Synpcc7942_0761	Synpcc7942_0761				hypothetical protein	hypothetical protein	Not in COGs	Not in CyOGs	yes	163.5	579.5	336	0.6	1.38	0.78	0.143377	0.000931404	0.058708
Synpcc7942_0762	Synpcc7942_0762				hypothetical protein	hypothetical protein	Not in COGs	Not in CyOGs	no	1164.5	2129.5	2571.5	-0.59	0.45	1.04	0.150006	0.275597	0.0120625
Synpcc7942_0763	Synpcc7942_0763				XRE family transcriptional regulator	transcriptional regulator, XRE family	Transcription	Not in CyOGs	no	176.5	206.5	197	-0.2	0.33	0.53	0.624497	0.417151	0.194648
Synpcc7942_0764	Synpcc7942_0764				XRE family transcriptional regulator	transcriptional regulator, XRE family	Transcription	Not in CyOGs	no	460.5	329	597	-0.93	-0.22	0.71	0.0241929	0.591381	0.0841683
Synpcc7942_0765	Synpcc7942_0765				hypothetical protein	hypothetical protein	Not in COGs	Not in CyOGs	yes	106.5	63.5	51.5	0.75	-0.35	-1.1	0.0719716	0.391157	0.00846994
Synpcc7942_0766	Synpcc7942_0766	K14623	K14623	dinD	DNA-damage-inducible protein; K14623 DNA-damage-inducible protein D	DNA-damage-inducible protein	Not in COGs	Not in CyOGs	yes	42.5	30	17.5	1.15	-0.2	-1.36	0.00666488	0.620089	0.00145824
Synpcc7942_0767	Synpcc7942_0767				hypothetical protein	hypothetical protein	Not in COGs	Not in CyOGs	no	24.5	23	26	-0.32	-0.63	-0.32	0.452355	0.130555	0.451686
Synpcc7942_0768	Synpcc7942_0768				hypothetical protein	hypothetical protein	Coenzyme transport and metabolism	Not in CyOGs	no	1033.5	2513.5	1195	0.74	0.69	-0.05	0.0729352	0.095017	0.899914
Synpcc7942_0769	Synpcc7942_0769				hypothetical protein	hypothetical protein	Not in COGs	Not in CyOGs	yes	314.5	711.5	181.5	1.72	1.23	-0.49	4.44061e-05	0.00302478	0.235136
Synpcc7942_0770	Synpcc7942_0770			ushA	hypothetical protein	hypothetical protein	Nucleotide transport and metabolism	Not in CyOGs	yes	289	515	139	1.82	1.09	-0.73	1.54904e-05	0.00833844	0.0750495
Synpcc7942_0771	Synpcc7942_0771	K00799	K00799		hypothetical protein; K00799 glutathione S-transferase [EC:2.5.1.18]	hypothetical protein	Posttranslational modification, protein turnover, chaperones	Not in CyOGs	no	68	80.5	110.5	-0.02	0.5	0.51	0.967936	0.225383	0.210863
Synpcc7942_0772	Synpcc7942_0772				hypothetical protein	hypothetical protein	Not in COGs	Phycobilin-containing light-harvesting complexes	no	57.5	43	52	0.11	-0.37	-0.48	0.78981	0.373641	0.249672
Synpcc7942_0773	Synpcc7942_0773				hypothetical protein	conserved hypothetical protein YCF52	Not in COGs	Not in CyOGs	no	112	104	126	-0.46	-0.51	-0.05	0.258741	0.213061	0.907963
Synpcc7942_0774	Synpcc7942_0774	K08680	K08680		esterase; K08680 2-succinyl-6-hydroxy-2,4-cyclohexadiene-1-carboxylate synthase [EC:4.2.99.20]	esterase	General function prediction only	Not in CyOGs	no	137	225.5	216.5	-0.27	0.36	0.63	0.503496	0.37949	0.122901
Synpcc7942_0775	Synpcc7942_0775	K09775	K09775		hypothetical protein; K09775 hypothetical protein	hypothetical protein	Not in COGs	Not in CyOGs	yes	116.5	88	163	-1.11	-0.21	0.9	0.00757397	0.61774	0.028932
Synpcc7942_0776	Synpcc7942_0776	K13789	K13789	ispA	farnesyl-diphosphate synthase (EC:2.5.1.10); K13789 geranylgeranyl diphosphate synthase, type II [EC:2.5.1.1 2.5.1.10 2.5.1.29]	farnesyl-diphosphate synthase	Coenzyme transport and metabolism	Not in CyOGs	no	103	80.5	84	-0.13	-0.06	0.07	0.746426	0.883848	0.859282
Synpcc7942_0777	Synpcc7942_0777	K01491	K01491	folD	bifunctional 5,10-methylene-tetrahydrofolate dehydrogenase/5,10-methylene-tetrahydrofolate cyclohydrolase (EC:3.5.4.9); K01491 methylenetetrahydrofolate dehydrogenase (NADP+) / methenyltetrahydrofolate cyclohydrolase [EC:1.5.1.5 3.5.4.9]	Methenyltetrahydrofolate cyclohydrolase	Coenzyme transport and metabolism	Not in CyOGs	no	88.5	83.5	165.5	-0.55	0.11	0.67	0.17715	0.780739	0.104374
Synpcc7942_0778	Synpcc7942_0778				hypothetical protein	hypothetical protein	Not in COGs	Not in CyOGs	yes	31	20	15	0.75	-0.42	-1.16	0.0834237	0.317601	0.00711159
Synpcc7942_0779	Synpcc7942_0779	K07037	K07037		metal dependent phosphohydrolase; K07037	metal dependent phosphohydrolase	General function prediction only	Not in CyOGs	no	145.5	245	330.5	-0.63	0.37	1	0.125993	0.366551	0.0156762
Synpcc7942_0780	Synpcc7942_0780				serine/threonine protein kinase	serine/threonine protein kinase	General function prediction only	Not in CyOGs	no	139	173	149	-0.1	-0.3	-0.2	0.8045	0.462172	0.625661
Synpcc7942_0781	Synpcc7942_0781	K01007	K01007	ppsA	phosphoenolpyruvate synthase (EC:2.7.9.2); K01007 pyruvate, water dikinase [EC:2.7.9.2]	phosphoenolpyruvate synthase	Carbohydrate transport and metabolism	Not in CyOGs	no	1712	1040.5	1698	-0.93	-0.65	0.28	0.0238042	0.113716	0.489725
Synpcc7942_0782	Synpcc7942_0782	K06147	K06147	mdlB	ATPase; K06147 ATP-binding cassette, subfamily B, bacterial	ATPase	Defense mechanisms	Not in CyOGs	no	198.5	155.5	276	-0.88	-0.04	0.84	0.033399	0.921225	0.0423416
Synpcc7942_0783	Synpcc7942_0783	K00765	K00765	hisG	hisG; ATP phosphoribosyltransferase (EC:2.4.2.17); K00765 ATP phosphoribosyltransferase [EC:2.4.2.17]	ATP phosphoribosyltransferase catalytic subunit	Amino acid transport and metabolism	Not in CyOGs	no	57	47.5	75.5	-0.22	-0.04	0.18	0.595726	0.923523	0.664059
Synpcc7942_0784	Synpcc7942_0784				hypothetical protein	hypothetical protein	Not in COGs	Not in CyOGs	yes	63	140.5	73.5	1.22	1.2	-0.02	0.00358624	0.00400619	0.963198
Synpcc7942_0785	Synpcc7942_0785	K05366	K05366		penicillin-binding protein 1A (EC:2.4.1.129); K05366 penicillin-binding protein 1A [EC:2.4.1.- 3.4.-.-]	Penicillin-binding protein 1A	Cell wall/membrane biogenesis	Not in CyOGs	yes	21	24.5	9	1.31	-0.31	-1.62	0.00187401	0.446189	0.000131039
Synpcc7942_0786	Synpcc7942_0786				hypothetical protein	hypothetical protein	Not in COGs	Not in CyOGs	yes	33.5	35.5	13	1.2	-0.41	-1.61	0.00478226	0.315702	0.000166031
Synpcc7942_0787	Synpcc7942_0787				purple acid phosphatase	putative purple acid phosphatase	General function prediction only	Not in CyOGs	no	107	58	69.5	-0.56	-0.7	-0.14	0.1724	0.0901572	0.739694
Synpcc7942_0788	Synpcc7942_0788	K00799	K00799		glutathione S-transferase; K00799 glutathione S-transferase [EC:2.5.1.18]	glutathione S-transferase	Posttranslational modification, protein turnover, chaperones	Not in CyOGs	no	140.5	89	117	-0.46	-0.35	0.11	0.267039	0.394314	0.79519
Synpcc7942_0789	Synpcc7942_0789				hypothetical protein	hypothetical protein	Not in COGs	Not in CyOGs	no	63	56	47.5	0.72	0.22	-0.5	0.084918	0.596406	0.230213
Synpcc7942_0790	Synpcc7942_0790				RNA-binding region RNP-1	RNA-binding region RNP-1	General function prediction only	Not in CyOGs	no	555.5	358.5	511	-0.15	-0.86	-0.7	0.711649	0.0378248	0.0868001
Synpcc7942_0791	Synpcc7942_0791	K00974	K00974	pcnB	poly(A) polymerase; K00974 tRNA nucleotidyltransferase (CCA-adding enzyme) [EC:2.7.7.72 3.1.3.- 3.1.4.-]	polyA polymerase	Translation	Not in CyOGs	no	30	30	34	-0.33	-0.49	-0.15	0.417211	0.238989	0.714588
Synpcc7942_0792	Synpcc7942_0792				multidrug efflux MFS transporter	putative multidrug efflux MFS transporter	Not in COGs	Not in CyOGs	no	76.5	57.5	85.5	-0.87	-0.75	0.12	0.0355735	0.0700986	0.766577
Synpcc7942_0793	Synpcc7942_0793				hypothetical protein	hypothetical protein	Transcription	Not in CyOGs	yes	144	315	129	1.01	1.3	0.29	0.0149408	0.00183593	0.480314
Synpcc7942_0794	Synpcc7942_0794	K03969	K03969	pspA	hypothetical protein; K03969 phage shock protein A	membrane-associated 30 kD protein-like	Transcription	Not in CyOGs	yes	2862	1918.5	5041	-1.44	-0.26	1.18	0.000559705	0.528287	0.00437913
Synpcc7942_0795	Synpcc7942_0795				hypothetical protein	hypothetical protein	Not in COGs	Not in CyOGs	no	37	30.5	24.5	0.77	0.14	-0.63	0.0653629	0.736402	0.13072
Synpcc7942_0796	Synpcc7942_0796				hypothetical protein	hypothetical protein	Not in COGs	Not in CyOGs	no	86	62	116	-0.55	-0.36	0.19	0.185145	0.384182	0.646766
Synpcc7942_0797	Synpcc7942_0797				hypothetical protein	hypothetical protein	Not in COGs	Not in CyOGs	yes	703.5	47.5	3078.5	-6.21	-4.38	1.83	1.36699e-33	1.79004e-20	1.42027e-05
Synpcc7942_0798	Synpcc7942_0798	K01159	K01159	ruvC	ruvC; Holliday junction resolvase (EC:3.1.22.4); K01159 crossover junction endodeoxyribonuclease RuvC [EC:3.1.22.4]	Holliday junction resolvase	Replication, recombination and repair	Not in CyOGs	yes	242	68	891.5	-4.04	-2.27	1.77	2.69125e-18	1.30428e-07	2.56792e-05
Synpcc7942_0799	Synpcc7942_0799				Elongator protein 3	Elongator protein 3	Energy production and conversion	Not in CyOGs	no	94.5	62	90	-0.83	-0.42	0.41	0.0449919	0.30493	0.322779
Synpcc7942_0800	Synpcc7942_0800				hypothetical protein	hypothetical protein	Not in COGs	Phycobilin-containing light-harvesting complexes	no	51	25	34	-0.5	-0.73	-0.24	0.233642	0.0785368	0.570324
Synpcc7942_0801	Synpcc7942_0801	K04564	K04564	sodB	superoxide dismutase (EC:1.15.1.1); K04564 superoxide dismutase, Fe-Mn family [EC:1.15.1.1]	Superoxide dismutase	Inorganic ion transport and metabolism	Not in CyOGs	yes	1196.5	500.5	1414.5	-1.04	-1.25	-0.21	0.0120035	0.00264354	0.607988
Synpcc7942_0802	Synpcc7942_0802				allophycocyanin alpha chain-like protein	allophycocyanin alpha chain-like	Not in COGs	Not in CyOGs	no	47	36.5	52.5	-0.15	-0.33	-0.18	0.718013	0.423585	0.662021
Synpcc7942_0803	Synpcc7942_0803	K01992	K01992		hypothetical protein; K01992 ABC-2 type transport system permease protein	hypothetical protein	General function prediction only	Not in CyOGs	no	99.5	121	131	-0.31	-0.17	0.14	0.449033	0.669418	0.740836
Synpcc7942_0804	Synpcc7942_0804	K00097	K00097	pdxA	pdxA; 4-hydroxythreonine-4-phosphate dehydrogenase (EC:1.1.1.262); K00097 4-hydroxythreonine-4-phosphate dehydrogenase [EC:1.1.1.262]	4-hydroxythreonine-4-phosphate dehydrogenase	Not in COGs	Not in CyOGs	no	144.5	269.5	219	-0.01	0.49	0.5	0.980842	0.229084	0.22018
Synpcc7942_0805	Synpcc7942_0805				hypothetical protein	hypothetical protein	General function prediction only	Not in CyOGs	no	222.5	209.5	151	0.19	0.06	-0.13	0.637546	0.875845	0.752748
Synpcc7942_0806	Synpcc7942_0806	K09761	K09761	rsmE	16S ribosomal RNA methyltransferase RsmE; K09761 16S rRNA (uracil1498-N3)-methyltransferase [EC:2.1.1.193]	hypothetical protein	Function unknown	Not in CyOGs	no	62	48.5	44	0.03	-0.06	-0.1	0.933485	0.878986	0.814075
Synpcc7942_0807	Synpcc7942_0807				hypothetical protein	hypothetical protein	Not in COGs	Not in CyOGs	no	190	189	319	-0.29	0.25	0.54	0.476889	0.54398	0.188555
Synpcc7942_0808	Synpcc7942_0808	K00696	K00696	cof	HAD family hydrolase (EC:2.4.1.14); K00696 sucrose-phosphate synthase [EC:2.4.1.14]	HAD-superfamily hydrolase subfamily IIB	Cell wall/membrane biogenesis	Not in CyOGs	no	86	57.5	118	-0.66	-0.61	0.05	0.107249	0.138033	0.897052
Synpcc7942_0809	Synpcc7942_0809				hypothetical protein	hypothetical protein	Cell wall/membrane biogenesis	Not in CyOGs	no	45.5	50.5	42.5	0.09	-0.29	-0.37	0.828134	0.486456	0.36212
Synpcc7942_0810	Synpcc7942_0810				hypothetical protein	hypothetical protein	Not in COGs	Not in CyOGs	no	24	28.5	20.5	0.16	-0.22	-0.38	0.716628	0.604138	0.384361
Synpcc7942_0811	Synpcc7942_0811	K03316	K03316	yjcE	Na+/H+ antiporter; K03316 monovalent cation:H+ antiporter, CPA1 family	Na+/H+ antiporter	Inorganic ion transport and metabolism	Not in CyOGs	no	51	29.5	23.5	0.04	-0.66	-0.69	0.92823	0.111582	0.0936538
Synpcc7942_0812	Synpcc7942_0812				molecular chaperone DnaJ	Heat shock protein DnaJ-like	Posttranslational modification, protein turnover, chaperones	Not in CyOGs	no	216.5	321	174	0.84	0.85	0.02	0.0425712	0.0379415	0.961942
Synpcc7942_0813	Synpcc7942_0813	K02502	K02502		hisZ; ATP phosphoribosyltransferase (EC:6.1.1.21); K02502 ATP phosphoribosyltransferase regulatory subunit	ATP phosphoribosyltransferase regulatory subunit	Amino acid transport and metabolism	Not in CyOGs	no	93.5	87	66	0.82	0.19	-0.63	0.0476846	0.640561	0.128451
Synpcc7942_0814	Synpcc7942_0814				ferredoxin-like protein	ferredoxin-like protein	Energy production and conversion	Not in CyOGs	no	72.5	85.5	73	0.57	0.27	-0.3	0.176721	0.517696	0.478518
Synpcc7942_0815	Synpcc7942_0815	K11958	K11958		ATPase; K11958 neutral amino acid transport system ATP-binding protein	ATPase	Amino acid transport and metabolism	Not in CyOGs	no	30.5	35	32	-0.09	-0.27	-0.19	0.83557	0.511042	0.654506
Synpcc7942_0816	Synpcc7942_0816				diguanylate cyclase/phosphodiesterase	diguanylate cyclase/phosphodiesterase	Signal transduction mechanisms	Not in CyOGs	no	57.5	68	36.5	0.61	-0.21	-0.82	0.14066	0.604123	0.0473225
Synpcc7942_0817	Synpcc7942_0817	K03711	K03711		ferric uptake regulator family protein; K03711 Fur family transcriptional regulator, ferric uptake regulator	putative ferric uptake regulator, FUR family	Inorganic ion transport and metabolism	Not in CyOGs	yes	107	84.5	147.5	-1.09	-0.19	0.9	0.00871947	0.640636	0.0302469
Synpcc7942_0818	Synpcc7942_0818	K01952	K01952		phosphoribosylformylglycinamidine synthase subunit PurS (EC:6.3.5.3); K01952 phosphoribosylformylglycinamidine synthase [EC:6.3.5.3]	phosphoribosylformylglycinamidine synthase subunit PurS	Nucleotide transport and metabolism	Not in CyOGs	no	134.5	68.5	75.5	-0.19	-0.63	-0.44	0.644	0.129104	0.292272
Synpcc7942_0819	Synpcc7942_0819	K01952	K01952		phosphoribosylformylglycinamidine synthase I (EC:6.3.5.3); K01952 phosphoribosylformylglycinamidine synthase [EC:6.3.5.3]	phosphoribosylformylglycinamidine synthase subunit I	Nucleotide transport and metabolism	Not in CyOGs	no	74	45.5	88	-0.52	-0.57	-0.05	0.209615	0.165293	0.894611
Synpcc7942_0820	Synpcc7942_0820				hypothetical protein	hypothetical protein	Not in COGs	Not in CyOGs	yes	209	277.5	623	-0.88	0.29	1.17	0.032087	0.480622	0.00470371
Synpcc7942_0821	Synpcc7942_0821	K02035	K02035	gsiB	periplasmic oligopeptide-binding; K02035 peptide/nickel transport system substrate-binding protein	periplasmic oligopeptide-binding	Amino acid transport and metabolism	Not in CyOGs	no	52.5	71.5	73	-0.23	-0.04	0.19	0.56842	0.919965	0.638401
Synpcc7942_0822	Synpcc7942_0822	K02033	K02033		permease of oligopeptide ABC; K02033 peptide/nickel transport system permease protein	permease protein of oligopeptide ABC	Amino acid transport and metabolism	Not in CyOGs	no	55.5	76	58	0.07	0.07	-0.01	0.856011	0.870729	0.984925
Synpcc7942_0823	Synpcc7942_0823				hypothetical protein	hypothetical protein	General function prediction only	Not in CyOGs	yes	50	33.5	17	0.7	-0.5	-1.2	0.0936076	0.227047	0.00436179
Synpcc7942_0824	Synpcc7942_0824	K07027	K07027		hypothetical protein; K07027	hypothetical protein	Function unknown	Not in CyOGs	yes	49	31	17	0.79	-0.39	-1.18	0.0555999	0.342963	0.00459914
Synpcc7942_0825	Synpcc7942_0825			spr	hypothetical protein	hypothetical protein	Cell wall/membrane biogenesis	Not in CyOGs	yes	29	12.5	9	0.94	-0.76	-1.7	0.0290839	0.0691428	9.63083e-05
Synpcc7942_0826	Synpcc7942_0826				hypothetical protein	hypothetical protein	Not in COGs	Not in CyOGs	no	46	46.5	39	0.58	0.1	-0.49	0.157657	0.815666	0.23739
Synpcc7942_0827	Synpcc7942_0827	K02234	K02234	yjiA	cobalamin synthesis protein cobW-like protein; K02234 cobalamin biosynthesis protein CobW	cobalamin synthesis protein cobW-like	General function prediction only	Not in CyOGs	no	56	67.5	71.5	-0.27	-0.14	0.13	0.503259	0.725055	0.750407
Synpcc7942_0828	Synpcc7942_0828	K09966	K09966		hypothetical protein; K09966 hypothetical protein	hypothetical protein	Function unknown	Not in CyOGs	no	137	183.5	247.5	-0.74	0.13	0.88	0.0720214	0.744266	0.0342424
Synpcc7942_0829	Synpcc7942_0829				lipoproteins-like	Lipoproteins-like	Cell wall/membrane biogenesis	Not in CyOGs	no	33.5	28	21	0.1	-0.15	-0.25	0.819085	0.712871	0.554033
Synpcc7942_0830	Synpcc7942_0830	K01893	K01893	asnS	asnC; asparaginyl-tRNA synthetase (EC:6.1.1.22); K01893 asparaginyl-tRNA synthetase [EC:6.1.1.22]	asparaginyl-tRNA synthetase	Translation	Not in CyOGs	no	66	47	35.5	0.35	-0.19	-0.53	0.396592	0.651262	0.194954
Synpcc7942_0831	Synpcc7942_0831				hypothetical protein	hypothetical protein	Signal transduction mechanisms	Not in CyOGs	no	43	36	52	-0.08	0.08	0.16	0.851636	0.838446	0.696612
Synpcc7942_0833	Synpcc7942_0833				hypothetical protein	hypothetical protein	Not in COGs	Not in CyOGs	no	146.5	181	320.5	-0.46	0.28	0.75	0.256839	0.488121	0.0688239
Synpcc7942_0834	Synpcc7942_0834				hypothetical protein	hypothetical protein	Not in COGs	Not in CyOGs	yes	4555.5	5414	2058.5	1.23	-0.37	-1.6	0.00304576	0.359604	0.000128327
Synpcc7942_0835	Synpcc7942_0835	K03551	K03551	ruvB	ruvB; Holliday junction DNA helicase RuvB (EC:3.1.22.4); K03551 holliday junction DNA helicase RuvB [EC:3.6.4.12]	Holliday junction DNA helicase B	Replication, recombination and repair	Not in CyOGs	no	62	65.5	75.5	-0.51	-0.27	0.24	0.211273	0.510289	0.552377
Synpcc7942_0836	Synpcc7942_0836	K07123	K07123	selD	hypothetical protein; K07123	hypothetical protein	General function prediction only	Not in CyOGs	yes	54	96.5	21	1.9	0.87	-1.03	7.92558e-06	0.0342961	0.0137013
Synpcc7942_0837	Synpcc7942_0837				hypothetical protein	hypothetical protein	Not in COGs	Not in CyOGs	yes	119	213	38.5	2.46	1.11	-1.34	1.50901e-08	0.00717998	0.00138216
Synpcc7942_0838	Synpcc7942_0838				Elongator protein 3/MiaB/NifB	Elongator protein 3/MiaB/NifB	General function prediction only	Not in CyOGs	yes	193	261	104.5	1.74	0.87	-0.87	3.67788e-05	0.0342603	0.035898
Synpcc7942_0839	Synpcc7942_0839	K01501	K01501		Nitrilase (EC:3.5.5.1); K01501 nitrilase [EC:3.5.5.1]	Nitrilase	General function prediction only	Not in CyOGs	yes	138	250.5	101.5	1.67	0.92	-0.76	6.78181e-05	0.0261676	0.0659481
Synpcc7942_0840	Synpcc7942_0840				hypothetical protein	hypothetical protein	Not in COGs	Not in CyOGs	no	292.5	537.5	339	0.48	0.49	0.01	0.240041	0.235036	0.990197
Synpcc7942_0841	Synpcc7942_0841	K07222	K07222		potassium transport flavoprotein; K07222 putative flavoprotein involved in K+ transport	putative flavoprotein involved in K+ transport	Inorganic ion transport and metabolism	Not in CyOGs	yes	139	491.5	138.5	1.55	1.54	-0.01	0.000215071	0.000225646	0.988787
Synpcc7942_0842	Synpcc7942_0842	K00383	K00383	gor	glutathione reductase (EC:1.8.1.7); K00383 glutathione reductase (NADPH) [EC:1.8.1.7]	glutathione reductase	Energy production and conversion	Not in CyOGs	no	99.5	78.5	62	0.05	-0.19	-0.23	0.910433	0.648152	0.569923
Synpcc7942_0843	Synpcc7942_0843				hypothetical protein	hypothetical protein	Not in COGs	Not in CyOGs	no	586.5	311	285	0.02	-0.62	-0.64	0.958412	0.133834	0.12125
Synpcc7942_0844	Synpcc7942_0844	K07053	K07053		phosphoesterase PHP-like protein; K07053	Phosphoesterase PHP-like	General function prediction only	Not in CyOGs	no	410	434.5	713.5	-0.28	0.28	0.56	0.498221	0.496219	0.175612
Synpcc7942_0845	Synpcc7942_0845				hypothetical protein	hypothetical protein	Not in COGs	Not in CyOGs	no	82	70	66.5	0.4	-0.03	-0.43	0.347285	0.938076	0.309799
Synpcc7942_0846	Synpcc7942_0846	K01792	K01792	yeaD	hypothetical protein; K01792 glucose-6-phosphate 1-epimerase [EC:5.1.3.15]	hypothetical protein	Carbohydrate transport and metabolism	Not in CyOGs	no	93	142	99	0.34	0.22	-0.12	0.411514	0.598681	0.767401
Synpcc7942_0847	Synpcc7942_0847	K02669	K02669		twitching motility protein; K02669 twitching motility protein PilT	twitching motility protein	Cell motility	Not in CyOGs	no	199.5	410.5	220	0.6	0.77	0.18	0.146827	0.0600928	0.663779
Synpcc7942_0848	Synpcc7942_0848	K03701	K03701	uvrA	uvrA; excinuclease ABC subunit A; K03701 excinuclease ABC subunit A	excinuclease ABC subunit A	Replication, recombination and repair	Not in CyOGs	no	74.5	46	43.5	-0.15	-0.49	-0.33	0.707364	0.235869	0.417318
Synpcc7942_0849	Synpcc7942_0849	K08973	K08973		hypothetical protein; K08973 putative membrane protein	hypothetical protein	Function unknown	Not in CyOGs	no	372.5	242	232	-0.02	-0.29	-0.27	0.958909	0.472646	0.505205
Synpcc7942_0850	Synpcc7942_0850				hypothetical protein	hypothetical protein	Not in COGs	Not in CyOGs	yes	100.5	107.5	65	1.13	0.2	-0.94	0.0073415	0.634128	0.0266443
Synpcc7942_0851	Synpcc7942_0851	K01933	K01933	purM	phosphoribosylaminoimidazole synthetase (EC:6.3.3.1); K01933 phosphoribosylformylglycinamidine cyclo-ligase [EC:6.3.3.1]	phosphoribosylaminoimidazole synthetase	Nucleotide transport and metabolism	Not in CyOGs	no	95	194.5	154.5	0.66	0.98	0.32	0.107504	0.017406	0.434171
Synpcc7942_0853	Synpcc7942_0853	K10206	K10206		L,L-diaminopimelate aminotransferase (EC:2.6.1.-); K10206 LL-diaminopimelate aminotransferase [EC:2.6.1.83]	L,L-diaminopimelate aminotransferase	Amino acid transport and metabolism	Not in CyOGs	yes	55.5	57	31.5	0.7	-0.42	-1.12	0.0906668	0.307888	0.00723585
Synpcc7942_0854	Synpcc7942_0854	K17108	K17108		hypothetical protein; K17108 non-lysosomal glucosylceramidase [EC:3.2.1.45]	hypothetical protein	Carbohydrate transport and metabolism	Not in CyOGs	no	54.5	57	50	-0.1	-0.29	-0.19	0.798343	0.477685	0.649521
Synpcc7942_0855	Synpcc7942_0855	K02657	K02657		response regulator receiver domain-containing protein; K02657 twitching motility two-component system response regulator PilG	response regulator receiver domain protein (CheY-like)	Not in COGs	Not in CyOGs	yes	1210	480	1205.5	-1.62	-1.27	0.34	0.000114404	0.00218215	0.400395
Synpcc7942_0856	Synpcc7942_0856	K02658	K02658		response regulator receiver domain-containing protein; K02658 twitching motility two-component system response regulator PilH	response regulator receiver domain protein (CheY-like)	Not in COGs	Not in CyOGs	yes	2683.5	738.5	2413.5	-1.79	-1.63	0.17	2.10046e-05	0.000103991	0.685955
Synpcc7942_0857	Synpcc7942_0857	K02659	K02659		chemotaxis protein CheW; K02659 twitching motility protein PilI	CheW protein	Cell motility	Not in CyOGs	yes	1100	292	1416	-1.81	-1.38	0.42	1.79253e-05	0.000896253	0.299304
Synpcc7942_0858	Synpcc7942_0858	K11525	K11525	aer	methyl-accepting chemotaxis sensory transducer with phytochrome sensor; K11525 methyl-accepting chemotaxis protein PixJ	methyl-accepting chemotaxis sensory transducer with phytochrome sensor	Cell motility	Not in CyOGs	yes	867	216.5	900.5	-1.67	-1.67	-0.01	7.12216e-05	6.75759e-05	0.989319
Synpcc7942_0859	Synpcc7942_0859	K06596	K06596	cheA	CheA signal transduction histidine kinase; K06596 chemosensory pili system protein ChpA (sensor histidine kinase/response regulator)	CheA signal transduction histidine kinase	Cell motility	Not in CyOGs	yes	214	138	273	-1.17	-1.15	0.02	0.00458626	0.00534378	0.958987
Synpcc7942_0860	Synpcc7942_0860				chemotaxis protein CheW	CheW protein	Cell motility	Not in CyOGs	yes	398.5	1790	657.5	1.1	1.73	0.63	0.00778535	3.90916e-05	0.125888
Synpcc7942_0861	Synpcc7942_0861				bifunctional sterol desaturase/short chain dehydrogenase	bifunctional sterol desaturase/short chain dehydrogenase	Lipid transport and metabolism	Not in CyOGs	no	154	91	84	-0.14	-0.52	-0.37	0.725581	0.208686	0.364249
Synpcc7942_0862	Synpcc7942_0862				hypothetical protein	hypothetical protein	Not in COGs	Not in CyOGs	no	103.5	113	59.5	0.84	0.42	-0.42	0.042745	0.30932	0.30689
Synpcc7942_0863	Synpcc7942_0863	K06873	K06873	pta	hypothetical protein; K06873	hypothetical protein	General function prediction only	Not in CyOGs	no	120	146.5	132.5	0.57	0.5	-0.08	0.163815	0.226049	0.854201
Synpcc7942_0864	Synpcc7942_0864				hypothetical protein	hypothetical protein	Not in COGs	Not in CyOGs	no	157	157.5	216	-0.1	0.02	0.11	0.816046	0.96297	0.780337
Synpcc7942_0865	Synpcc7942_0865	K09767	K09767	yajQ	nucleotide-binding protein; K09767 hypothetical protein	nucleotide-binding protein	Not in COGs	Not in CyOGs	no	44	64.5	53	0.08	0.11	0.03	0.848057	0.787333	0.938265
Synpcc7942_0866	Synpcc7942_0866				hypothetical protein	hypothetical protein	Not in COGs	Not in CyOGs	no	38.5	41	20.5	0.7	-0.38	-1.08	0.0939965	0.357861	0.0102606
Synpcc7942_0867	Synpcc7942_0867				hypothetical protein	hypothetical protein	Not in COGs	Not in CyOGs	no	35.5	40.5	20	0.73	0.35	-0.38	0.0862367	0.402467	0.374247
Synpcc7942_0868	Synpcc7942_0868			ubiB	hypothetical protein	hypothetical protein	General function prediction only	Not in CyOGs	no	52.5	30.5	21	0.44	-0.48	-0.92	0.281336	0.242718	0.025849
Synpcc7942_0869	Synpcc7942_0869				hypothetical protein	hypothetical protein	Replication, recombination and repair	Not in CyOGs	no	87.5	74.5	69.5	0.58	0.08	-0.5	0.161001	0.850638	0.224555
Synpcc7942_0870	Synpcc7942_0870				hypothetical protein	hypothetical protein	Cell motility	Not in CyOGs	no	168	294	260.5	0.6	0.93	0.33	0.145319	0.024494	0.42214
Synpcc7942_0871	Synpcc7942_0871				hypothetical protein	hypothetical protein	Function unknown	Not in CyOGs	no	150.5	311	228	0.28	0.61	0.33	0.495073	0.136471	0.418769
Synpcc7942_0872	Synpcc7942_0872				hypothetical protein	hypothetical protein	Not in COGs	Not in CyOGs	yes	42	61	19	1.4	0	-1.4	0.00100427	0.991696	0.000975329
Synpcc7942_0873	Synpcc7942_0873				hypothetical protein	hypothetical protein	Not in COGs	Not in CyOGs	yes	90	177	39.5	1.86	1.06	-0.8	1.17123e-05	0.0104926	0.0538257
Synpcc7942_0874	Synpcc7942_0874				DEAD/DEAH box helicase-like protein	DEAD/DEAH box helicase-like	Transcription	Not in CyOGs	no	48.5	27	18	0.5	-0.56	-1.05	0.227554	0.175112	0.0110908
Synpcc7942_0875	Synpcc7942_0875				hypothetical protein	hypothetical protein	Not in COGs	Not in CyOGs	no	74	42.5	38.5	0.56	-0.45	-1.01	0.180264	0.273278	0.0159285
Synpcc7942_0876	Synpcc7942_0876	K01872	K01872	alaS	alaS; alanyl-tRNA synthetase (EC:6.1.1.7); K01872 alanyl-tRNA synthetase [EC:6.1.1.7]	alanyl-tRNA synthetase	Translation	Not in CyOGs	yes	65	40.5	109.5	-1.07	-0.74	0.32	0.00996931	0.0715762	0.427675
Synpcc7942_0877	Synpcc7942_0877				Elongator protein 3/MiaB/NifB	Elongator protein 3/MiaB/NifB	Energy production and conversion	Not in CyOGs	no	53.5	49	65	-0.55	-0.54	0.02	0.179888	0.192089	0.970139
Synpcc7942_0878	Synpcc7942_0878	K08300	K08300	rng	ribonuclease; K08300 ribonuclease E [EC:3.1.26.12]	ribonuclease, Rne/Rng family	Translation	Not in CyOGs	no	103.5	153.5	90	0.44	0.2	-0.24	0.281795	0.619811	0.5607
Synpcc7942_0879	Synpcc7942_0879	K03470	K03470	rnhB	rnhB; ribonuclease HII (EC:3.1.26.4); K03470 ribonuclease HII [EC:3.1.26.4]	RNase HII	Replication, recombination and repair	Not in CyOGs	no	54.5	35	24.5	0.27	-0.53	-0.81	0.509439	0.198981	0.0537132
Synpcc7942_0880	Synpcc7942_0880				hypothetical protein	hypothetical protein	Not in COGs	Not in CyOGs	no	89.5	70.5	75	-0.14	-0.07	0.07	0.733129	0.87253	0.856619
Synpcc7942_0881	Synpcc7942_0881	K04518	K04518	pheA	prephenate dehydratase (EC:4.2.1.51); K04518 prephenate dehydratase [EC:4.2.1.51]	prephenate dehydratase	Amino acid transport and metabolism	Not in CyOGs	no	50	29	30.5	0.35	-0.43	-0.78	0.398242	0.298587	0.061283
Synpcc7942_0882	Synpcc7942_0882	K01338	K01338		peptidase S16, lon-like protein; K01338 ATP-dependent Lon protease [EC:3.4.21.53]	Peptidase S16, lon-like	Posttranslational modification, protein turnover, chaperones	Not in CyOGs	no	45	41	43	0.32	-0.03	-0.35	0.446736	0.941598	0.405018
Synpcc7942_0883	Synpcc7942_0883	K02946	K02946	rpsJ	rpsJ; 30S ribosomal protein S10; K02946 small subunit ribosomal protein S10	30S ribosomal protein S10	Translation	Not in CyOGs	no	1639.5	1504.5	1507	-0.17	-0.43	-0.26	0.669808	0.289059	0.52541
Synpcc7942_0884	Synpcc7942_0884	K02358	K02358	tufB	tuf; elongation factor Tu (EC:3.6.5.3); K02358 elongation factor Tu	elongation factor Tu	Translation	Not in CyOGs	yes	3372.5	2144.5	4107.5	-1.23	-0.84	0.39	0.00293859	0.0407725	0.338792
Synpcc7942_0885	Synpcc7942_0885	K02355	K02355	fusA	fusA; elongation factor G; K02355 elongation factor G	elongation factor G	Translation	Not in CyOGs	yes	1558	582	1331.5	-1.48	-1.13	0.35	0.000380329	0.00626839	0.38978
Synpcc7942_0886	Synpcc7942_0886	K02992	K02992	rpsG	30S ribosomal protein S7; K02992 small subunit ribosomal protein S7	30S ribosomal protein S7	Translation	Not in CyOGs	yes	854.5	276.5	642	-1.3	-1.31	-0.01	0.00170047	0.00156599	0.980173
Synpcc7942_0887	Synpcc7942_0887	K02950	K02950	rpsL	rpsL; 30S ribosomal protein S12; K02950 small subunit ribosomal protein S12	30S ribosomal protein S12	Not in COGs	Not in CyOGs	yes	616.5	287	1161	-1.58	-1.09	0.5	0.000155454	0.00863895	0.224918
Synpcc7942_0888	Synpcc7942_0888				mannose-1-phosphate guanylyltransferase	mannose-1-phosphate guanylyltransferase-like	Carbohydrate transport and metabolism	Not in CyOGs	yes	64.5	76.5	192.5	-1.01	0.21	1.22	0.0150325	0.614047	0.00356704
Synpcc7942_0889	Synpcc7942_0889				hypothetical protein	hypothetical protein	Carbohydrate transport and metabolism	Not in CyOGs	yes	83.5	162	256	-0.9	0.48	1.38	0.0288783	0.243321	0.000931286
Synpcc7942_0890	Synpcc7942_0890	K00284	K00284	gltB	glutamate synthase (ferredoxin) (EC:1.4.7.1); K00284 glutamate synthase (ferredoxin) [EC:1.4.7.1]	glutamate synthase (ferredoxin)	Amino acid transport and metabolism	Not in CyOGs	no	585.5	974.5	878.5	-0.14	0.43	0.57	0.726088	0.295227	0.163171
Synpcc7942_0891	Synpcc7942_0891				hypothetical protein	hypothetical protein	Not in COGs	Not in CyOGs	yes	137	1088.5	217	1.99	3.14	1.16	2.8685e-06	1.54503e-12	0.00545985
Synpcc7942_0892	Synpcc7942_0892	K11780	K11780		cofG; FO synthase subunit 1 (EC:2.5.1.-); K11780 FO synthase subunit 1 [EC:2.5.1.77]	FO synthase subunit 1	Coenzyme transport and metabolism	Not in CyOGs	yes	50	38	19	0.96	-0.15	-1.11	0.0214642	0.722515	0.0082466
Synpcc7942_0893	Synpcc7942_0893	K02703	K02703		photosystem q(b) protein; K02703 photosystem II P680 reaction center D1 protein	photosystem q(b) protein	Not in COGs	Photosystem II	yes	14523	1009.5	24686.5	-4.17	-3.92	0.26	2.71378e-19	1.47662e-17	0.528608
Synpcc7942_0894	Synpcc7942_0894	K00891	K00891	aroK	aroK; shikimate kinase (EC:2.7.1.71); K00891 shikimate kinase [EC:2.7.1.71]	shikimate kinase	Amino acid transport and metabolism	Not in CyOGs	no	82.5	76	76.5	0.35	0.07	-0.28	0.39568	0.864231	0.497208
Synpcc7942_0895	Synpcc7942_0895				hypothetical protein	hypothetical protein	Energy production and conversion	Not in CyOGs	no	18.5	22	14	0.47	-0.24	-0.7	0.263872	0.567874	0.0931196
Synpcc7942_0896	Synpcc7942_0896	K03609	K03609	minD	septum site-determining protein MinD; K03609 septum site-determining protein MinD	septum site-determining protein MinD	Cell cycle control, mitosis and meiosis	Not in CyOGs	no	48.5	67	28.5	0.93	0.04	-0.9	0.0249214	0.929916	0.0311162
Synpcc7942_0897	Synpcc7942_0897	K03608	K03608	minE	cell division topological specificity factor MinE; K03608 cell division topological specificity factor	cell division topological specificity factor MinE	Cell cycle control, mitosis and meiosis	Not in CyOGs	no	39	27	16.5	0.39	-0.37	-0.75	0.371686	0.384189	0.0819624
Synpcc7942_0898	Synpcc7942_0898				ferredoxin like protein	ferredoxin like protein	Energy production and conversion	Not in CyOGs	yes	46	23.5	15.5	0.48	-0.66	-1.14	0.256894	0.116631	0.00785285
Synpcc7942_0899	Synpcc7942_0899				hypothetical protein	hypothetical protein	Not in COGs	Not in CyOGs	yes	54	20	68	-1.31	-1.03	0.29	0.0017621	0.0137812	0.488173
Synpcc7942_0900	Synpcc7942_0900				hypothetical protein	hypothetical protein	Not in COGs	Not in CyOGs	yes	31713	1129.5	28693	-4.36	-4.64	-0.28	1.55839e-20	1.73955e-22	0.492007
Synpcc7942_0901	Synpcc7942_0901	K01563	K01563		haloalkane dehalogenase (EC:3.8.1.5); K01563 haloalkane dehalogenase [EC:3.8.1.5]	Haloalkane dehalogenase	General function prediction only	Not in CyOGs	no	28	28	20.5	0.33	-0.53	-0.86	0.431932	0.200699	0.0405392
Synpcc7942_0902	Synpcc7942_0902				hypothetical protein	hypothetical protein	Not in COGs	Not in CyOGs	yes	70	108.5	35	1.36	0.1	-1.27	0.00111699	0.816099	0.00238437
Synpcc7942_0903	Synpcc7942_0903	K01682	K01682	acnB	bifunctional aconitate hydratase 2/2-methylisocitrate dehydratase (EC:4.2.1.3); K01682 aconitate hydratase 2 / 2-methylisocitrate dehydratase [EC:4.2.1.3 4.2.1.99]	bifunctional aconitate hydratase 2/2-methylisocitrate dehydratase	Energy production and conversion	Not in CyOGs	no	321	387.5	314.5	0.02	0.51	0.49	0.963429	0.213265	0.230528
Synpcc7942_0904	Synpcc7942_0904				hypothetical protein	hypothetical protein	Not in COGs	Not in CyOGs	yes	906.5	950	1795	-0.96	0.39	1.35	0.0204978	0.336641	0.00118406
Synpcc7942_0905	Synpcc7942_0905				hypothetical protein	hypothetical protein	Not in COGs	Not in CyOGs	yes	101442	20180	159388	-2.51	-1.94	0.57	5.8375e-09	4.52504e-06	0.160714
Synpcc7942_0906	Synpcc7942_0906				hypothetical protein	hypothetical protein	Not in COGs	Not in CyOGs	yes	2496.5	1316.5	4585.5	-1.4	-0.75	0.65	0.000777971	0.0673117	0.11461
Synpcc7942_0907	Synpcc7942_0907				hypothetical protein	hypothetical protein	Not in COGs	Not in CyOGs	yes	126.5	160	328.5	-1.22	-0.15	1.07	0.0034574	0.709969	0.0103464
Synpcc7942_0908	Synpcc7942_0908				hypothetical protein	hypothetical protein	Not in COGs	Not in CyOGs	no	111.5	167.5	65.5	1.06	0.13	-0.92	0.0108945	0.743904	0.0258596
Synpcc7942_0909	Synpcc7942_0909	K13628	K13628	iscA	HesB/YadR/YfhF; K13628 iron-sulfur cluster assembly protein	HesB/YadR/YfhF	Function unknown	Not in CyOGs	no	744.5	821	1017.5	-0.56	0.43	0.99	0.173786	0.294633	0.0168096
Synpcc7942_0910	Synpcc7942_0910				hypothetical protein	hypothetical protein	Not in COGs	Not in CyOGs	no	422	430.5	574	-0.42	0.39	0.82	0.300171	0.33824	0.0473388
Synpcc7942_0911	Synpcc7942_0911				hypothetical protein	hypothetical protein	Not in COGs	Not in CyOGs	no	71	53.5	86.5	-0.27	-0.3	-0.03	0.512284	0.469307	0.947071
Synpcc7942_0912	Synpcc7942_0912	K02343	K02343	dnaX	DNA polymerase III, tau subunit (EC:2.7.7.7); K02343 DNA polymerase III subunit gamma/tau [EC:2.7.7.7]	DNA polymerase III, tau subunit	Replication, recombination and repair	Not in CyOGs	yes	39	40	23	1.16	0.22	-0.94	0.00540333	0.599356	0.0230182
Synpcc7942_0913	Synpcc7942_0913	K03828	K03828	yjgM	N-acetyltransferase; K03828 putative acetyltransferase [EC:2.3.1.-]	N-acetyltransferase-like	Not in COGs	Not in CyOGs	yes	27.5	28.5	13	0.98	-0.49	-1.47	0.023069	0.237373	0.000690602
Synpcc7942_0914	Synpcc7942_0914	K06169	K06169		tRNA-(MS(2)IO(6)A)-hydroxylase-like protein; K06169 tRNA-(ms[2]io[6]A)-hydroxylase [EC:1.-.-.-]	tRNA-(MS(2)IO(6)A)-hydroxylase-like	Nucleotide transport and metabolism	Not in CyOGs	no	22.5	16.5	12.5	0.12	-0.73	-0.85	0.771601	0.0826562	0.0455613
Synpcc7942_0915	Synpcc7942_0915	K03786	K03786		3-dehydroquinate dehydratase (EC:4.2.1.10); K03786 3-dehydroquinate dehydratase II [EC:4.2.1.10]	3-dehydroquinate dehydratase	Amino acid transport and metabolism	Not in CyOGs	no	102.5	82.5	127.5	-0.95	-0.12	0.83	0.0212866	0.767114	0.0443535
Synpcc7942_0916	Synpcc7942_0916				hypothetical protein	hypothetical protein	Not in COGs	Not in CyOGs	no	562	435	809	-0.94	-0.06	0.88	0.0230654	0.878684	0.0338936
Synpcc7942_0917	Synpcc7942_0917				hypothetical protein	hypothetical protein	Not in COGs	Not in CyOGs	no	849	705.5	1366.5	-0.51	-0.11	0.41	0.210411	0.792154	0.321981
Synpcc7942_0918	Synpcc7942_0918	K01897	K01897	fadD	long-chain-fatty-acid CoA ligase; K01897 long-chain acyl-CoA synthetase [EC:6.2.1.3]	long-chain-fatty-acid CoA ligase	Lipid transport and metabolism	Not in CyOGs	no	250.5	425.5	612.5	-0.18	0.61	0.79	0.653563	0.138701	0.054485
Synpcc7942_0919	Synpcc7942_0919				hypothetical protein	hypothetical protein	Not in COGs	Not in CyOGs	no	152	166	271.5	-0.84	-0.18	0.66	0.0408096	0.658828	0.107421
Synpcc7942_0920	Synpcc7942_0920	K02698	K02698		photosystem I reaction center; K02698 photosystem I subunit X	photosystem I reaction center	Not in COGs	Photosystem I	no	616	362.5	459.5	-0.63	-0.92	-0.29	0.122775	0.0254167	0.482386
Synpcc7942_0921	Synpcc7942_0921				hypothetical protein	hypothetical protein	Not in COGs	Not in CyOGs	no	72	98.5	90	-0.14	0.61	0.75	0.743	0.138321	0.0717597
Synpcc7942_0922	Synpcc7942_0922	K01894	K01894	yadB	glutamate--tRNA ligase (EC:6.1.1.17); K01894 glutamyl-Q tRNA(Asp) synthetase [EC:6.1.1.-]	Glutamate--tRNA ligase	Translation	Not in CyOGs	yes	51	41	16.5	1.26	-0.02	-1.28	0.00279557	0.962228	0.00241953
Synpcc7942_0923	Synpcc7942_0923	K00772	K00772	xapA	5'-methylthioadenosine phosphorylase (EC:2.4.2.28); K00772 5'-methylthioadenosine phosphorylase [EC:2.4.2.28]	5'-methylthioadenosine phosphorylase	Nucleotide transport and metabolism	Not in CyOGs	no	73	49.5	89	-0.4	-0.3	0.1	0.326591	0.458522	0.809489
Synpcc7942_0924	Synpcc7942_0924	K07769	K07769	atoS	multi-sensor signal transduction histidine kinase (EC:2.7.3.-); K07769 two-component system, OmpR family, sensor histidine kinase NblS [EC:2.7.13.3]	multi-sensor signal transduction histidine kinase	Signal transduction mechanisms	Not in CyOGs	no	110.5	136.5	215	-0.29	0.36	0.65	0.472041	0.38168	0.112142
Synpcc7942_0925	Synpcc7942_0925	K01945	K01945	purD	phosphoribosylamine--glycine ligase (EC:6.3.4.13); K01945 phosphoribosylamine--glycine ligase [EC:6.3.4.13]	phosphoribosylamine--glycine ligase	Nucleotide transport and metabolism	Not in CyOGs	no	37	48.5	32	0.42	-0.07	-0.48	0.310784	0.870104	0.239938
Synpcc7942_0926	Synpcc7942_0926				hypothetical protein	hypothetical protein	Not in COGs	Not in CyOGs	no	62.5	51	62.5	-0.56	-0.59	-0.02	0.171864	0.153412	0.951446
Synpcc7942_0927	Synpcc7942_0927	K01923	K01923	purC	phosphoribosylaminoimidazole-succinocarboxamide synthase (EC:6.3.2.6); K01923 phosphoribosylaminoimidazole-succinocarboxamide synthase [EC:6.3.2.6]	phosphoribosylaminoimidazole-succinocarboxamide synthase	Not in COGs	Not in CyOGs	no	74.5	72.5	55.5	0.11	0.2	0.09	0.78454	0.620406	0.824863
Synpcc7942_0928	Synpcc7942_0928	K07277	K07277	bamA	outer envelope membrane protein; K07277 outer membrane protein insertion porin family	outer envelope membrane protein	Cell wall/membrane biogenesis	Not in CyOGs	no	292	245.5	224	0.1	0.1	0.01	0.8129	0.799218	0.985916
Synpcc7942_0929	Synpcc7942_0929	K02535	K02535	lpxC	lpxC; UDP-3-O-[3-hydroxymyristoyl] N-acetylglucosamine deacetylase (EC:3.5.1.-); K02535 UDP-3-O-[3-hydroxymyristoyl] N-acetylglucosamine deacetylase [EC:3.5.1.108]	UDP-3-O-[3-hydroxymyristoyl] N-acetylglucosamine deacetylase	Not in COGs	Not in CyOGs	no	159.5	118.5	225	-0.53	-0.36	0.17	0.200084	0.378879	0.686439
Synpcc7942_0930	Synpcc7942_0930	K02372	K02372	fabZ	fabZ; (3R)-hydroxymyristoyl-ACP dehydratase (EC:4.2.1.-); K02372 3-hydroxyacyl-[acyl-carrier-protein] dehydratase [EC:4.2.1.59]	(3R)-hydroxymyristoyl-(acyl carrier protein) dehydratase	Lipid transport and metabolism	Not in CyOGs	no	71.5	99	124.5	0	0.37	0.38	0.991102	0.366788	0.361902
Synpcc7942_0931	Synpcc7942_0931	K00677	K00677	lpxA	UDP-N-acetylglucosamine acyltransferase (EC:2.3.1.129); K00677 UDP-N-acetylglucosamine acyltransferase [EC:2.3.1.129]	UDP-N-acetylglucosamine acyltransferase	Cell wall/membrane biogenesis	Not in CyOGs	no	44.5	77.5	54	0.36	0.4	0.04	0.377857	0.326962	0.922309
Synpcc7942_0932	Synpcc7942_0932	K00748	K00748	lpxB	lpxB; lipid-A-disaccharide synthase (EC:2.4.1.182); K00748 lipid-A-disaccharide synthase [EC:2.4.1.182]	lipid-A-disaccharide synthase	Cell wall/membrane biogenesis	Not in CyOGs	no	40.5	47.5	25	0.63	-0.11	-0.74	0.12821	0.786157	0.073952
Synpcc7942_0933	Synpcc7942_0933				hypothetical protein	hypothetical protein	Not in COGs	Not in CyOGs	yes	25	15	7.5	0.69	-0.69	-1.37	0.11343	0.103897	0.00168987
Synpcc7942_0934	Synpcc7942_0934				hypothetical protein	hypothetical protein	Amino acid transport and metabolism	Not in CyOGs	yes	60	72.5	25.5	1.43	0.55	-0.88	0.000661003	0.178713	0.0349081
Synpcc7942_0935	Synpcc7942_0935	K07090	K07090		hypothetical protein; K07090	hypothetical protein	General function prediction only	Not in CyOGs	no	33	24	19.5	0.76	-0.05	-0.81	0.0695222	0.90219	0.0532052
Synpcc7942_0936	Synpcc7942_0936			ygaP	rhodanese-like protein	Rhodanese-like	Inorganic ion transport and metabolism	Not in CyOGs	no	41.5	44	53	0.09	0.2	0.11	0.835723	0.629151	0.784094
Synpcc7942_0937	Synpcc7942_0937			ycbL	hypothetical protein	hypothetical protein	General function prediction only	Not in CyOGs	no	39.5	41.5	45	-0.31	-0.49	-0.18	0.459991	0.236384	0.657194
Synpcc7942_0938	Synpcc7942_0938				ArsR family transcriptional regulator	transcriptional regulator, ArsR family	Transcription	Not in CyOGs	no	37.5	36	40.5	-0.42	-0.55	-0.13	0.31389	0.187799	0.761445
Synpcc7942_0939	Synpcc7942_0939	K00860	K00860	cysC	adenylylsulfate kinase (EC:2.7.1.25); K00860 adenylylsulfate kinase [EC:2.7.1.25]	adenylylsulfate kinase	Inorganic ion transport and metabolism	Not in CyOGs	yes	178.5	169	574.5	-2	0.15	2.14	2.49081e-06	0.718892	4.94904e-07
Synpcc7942_0940	Synpcc7942_0940				XRE family transcriptional regulator	transcriptional regulator, XRE family	Not in COGs	Not in CyOGs	yes	739.5	608	2466	-2.02	0.06	2.08	1.94209e-06	0.879157	9.8643e-07
Synpcc7942_0941	Synpcc7942_0941	K06158	K06158	yheS	ATPase; K06158 ATP-binding cassette, subfamily F, member 3	ATPase	General function prediction only	Not in CyOGs	no	82.5	40.5	83	-0.6	-0.75	-0.15	0.145436	0.0696247	0.717221
Synpcc7942_0942	Synpcc7942_0942	K03798	K03798		FtsH peptidase (EC:3.6.4.6); K03798 cell division protease FtsH [EC:3.4.24.-]	FtsH peptidase homologue, chloroplast. Metallo peptidase. MEROPS family M41	Posttranslational modification, protein turnover, chaperones	Not in CyOGs	no	518	376	885	-0.9	-0.5	0.39	0.0293422	0.21752	0.337861
Synpcc7942_0943	Synpcc7942_0943	K00818	K00818	astC	acetylornithine aminotransferase (EC:2.6.1.11); K00818 acetylornithine aminotransferase [EC:2.6.1.11]	acetylornithine aminotransferase	Amino acid transport and metabolism	Not in CyOGs	no	269.5	426	491	-0.41	0.3	0.71	0.316237	0.456437	0.081816
Synpcc7942_0944	Synpcc7942_0944	K11754	K11754	folC	FolC bifunctional protein (EC:6.3.2.17); K11754 dihydrofolate synthase / folylpolyglutamate synthase [EC:6.3.2.12 6.3.2.17]	FolC bifunctional protein	Coenzyme transport and metabolism	Not in CyOGs	no	37	32.5	39.5	-0.55	-0.53	0.02	0.18564	0.202695	0.958818
Synpcc7942_0945	Synpcc7942_0945				hypothetical protein	hypothetical protein	General function prediction only	Not in CyOGs	yes	60.5	69.5	25	1.16	0.25	-0.92	0.0052532	0.546806	0.0272916
Synpcc7942_0946	Synpcc7942_0946	K01854	K01854		UDP-galactopyranose mutase (EC:5.4.99.9); K01854 UDP-galactopyranose mutase [EC:5.4.99.9]	UDP-galactopyranose mutase	Amino acid transport and metabolism	Not in CyOGs	no	98	66.5	64.5	0.02	-0.25	-0.26	0.969279	0.546973	0.522089
Synpcc7942_0947	Synpcc7942_0947	K10112	K10112		ATPase; K10112 multiple sugar transport system ATP-binding protein	ATPase	Carbohydrate transport and metabolism	Not in CyOGs	no	44	30	32	0.34	-0.16	-0.5	0.407758	0.703486	0.228245
Synpcc7942_0948	Synpcc7942_0948	K02026	K02026		permease of sugar ABC transporter; K02026 multiple sugar transport system permease protein	permease protein of sugar ABC transporter	Carbohydrate transport and metabolism	Not in CyOGs	no	51	31.5	37.5	0.13	-0.51	-0.64	0.756399	0.215701	0.123458
Synpcc7942_0949	Synpcc7942_0949	K02025	K02025	ycjO	permease of sugar ABC transporter; K02025 multiple sugar transport system permease protein	permease protein of sugar ABC transporter	Carbohydrate transport and metabolism	Not in CyOGs	no	35.5	38.5	29.5	0.24	-0.37	-0.61	0.554067	0.372524	0.140037
Synpcc7942_0950	Synpcc7942_0950	K02027	K02027		multiple sugar transport system substrate-binding protein; K02027 multiple sugar transport system substrate-binding protein	putative multiple sugar transport system substrate-binding protein	Carbohydrate transport and metabolism	Not in CyOGs	no	37	47	35	0.08	-0.12	-0.2	0.841014	0.772601	0.625037
Synpcc7942_0951	Synpcc7942_0951	K00767	K00767	nadC	nicotinate-nucleotide pyrophosphorylase (EC:2.4.2.19); K00767 nicotinate-nucleotide pyrophosphorylase (carboxylating) [EC:2.4.2.19]	nicotinate-nucleotide pyrophosphorylase	Coenzyme transport and metabolism	Not in CyOGs	no	95.5	53	70	-0.67	-0.65	0.03	0.101892	0.116034	0.947248
Synpcc7942_0952	Synpcc7942_0952				hypothetical protein	hypothetical protein	Not in COGs	Not in CyOGs	no	98	74	69.5	0.03	-0.13	-0.16	0.947512	0.74703	0.698196
Synpcc7942_0953	Synpcc7942_0953				hypothetical protein	hypothetical protein	Function unknown	Not in CyOGs	yes	40	19.5	13	1.03	-0.57	-1.6	0.0169632	0.173451	0.000241938
Synpcc7942_0954	Synpcc7942_0954			ygfZ	glycine cleavage T-protein-like protein	glycine cleavage T-protein-like	General function prediction only	Not in CyOGs	no	48	34	46.5	-0.09	-0.35	-0.26	0.821245	0.388701	0.525683
Synpcc7942_0955	Synpcc7942_0955				hypothetical protein	hypothetical protein	Not in COGs	Not in CyOGs	yes	217.5	178.5	339	-1.09	-0.76	0.34	0.00821566	0.0651628	0.412847
Synpcc7942_0956	Synpcc7942_0956				hypothetical protein	hypothetical protein	General function prediction only	Not in CyOGs	no	294.5	427.5	572	-0.74	0.31	1.05	0.0716549	0.453423	0.0112809
Synpcc7942_0957	Synpcc7942_0957	K00798	K00798	btuR	cob(I)yrinic acid a,c-diamide adenosyltransferase (EC:2.5.1.17); K00798 cob(I)alamin adenosyltransferase [EC:2.5.1.17]	cob(I)yrinic acid a,c-diamide adenosyltransferase	Coenzyme transport and metabolism	Not in CyOGs	no	217	183.5	208	-0.43	0.04	0.47	0.294173	0.93021	0.256154
Synpcc7942_0958	Synpcc7942_0958	K11175	K11175	purN	purN; phosphoribosylglycinamide formyltransferase (EC:2.1.2.2); K11175 phosphoribosylglycinamide formyltransferase 1 [EC:2.1.2.2]	phosphoribosylglycinamide formyltransferase	Not in COGs	Not in CyOGs	no	57.5	48	34	0.41	0.01	-0.4	0.323461	0.986665	0.332066
Synpcc7942_0959	Synpcc7942_0959	K03979	K03979	obgE	obgE; GTPase ObgE; K03979 GTP-binding protein	GTPase ObgE	General function prediction only	Not in CyOGs	yes	105.5	190.5	313.5	-0.3	0.94	1.24	0.470488	0.0220669	0.00282688
Synpcc7942_0960	Synpcc7942_0960	K10112	K10112	ugpC	ATPase; K10112 multiple sugar transport system ATP-binding protein	ATPase	Carbohydrate transport and metabolism	Not in CyOGs	yes	30.5	17.5	15.5	0.52	-0.58	-1.09	0.216121	0.161805	0.00917537
Synpcc7942_0961	Synpcc7942_0961				cell envelope-related function transcriptional attenuator	cell envelope-related function transcriptional attenuator common domain	Transcription	Not in CyOGs	yes	59.5	161	200.5	-0.55	1.02	1.58	0.179352	0.0133383	0.000172667
Synpcc7942_0962	Synpcc7942_0962	K03500	K03500	rsmB	sun protein; K03500 16S rRNA (cytosine967-C5)-methyltransferase [EC:2.1.1.176]	sun protein	Translation	Not in CyOGs	no	31.5	33.5	27	0.03	-0.33	-0.36	0.94918	0.416469	0.38221
Synpcc7942_0963	Synpcc7942_0963	K07443	K07443	ybaZ	methyltransferase; K07443 methylated-DNA-protein-cysteine methyltransferase related protein	probable methyltransferase	Replication, recombination and repair	Not in CyOGs	yes	179.5	103.5	203	-1.23	-0.59	0.64	0.00308048	0.15099	0.119945
Synpcc7942_0964	Synpcc7942_0964				hypothetical protein	hypothetical protein	Not in COGs	Not in CyOGs	yes	192	262.5	373	-0.55	0.79	1.34	0.180191	0.0547	0.00128348
Synpcc7942_0965	Synpcc7942_0965	K01082	K01082		ammonium transporter; K01082 3'(2'), 5'-bisphosphate nucleotidase [EC:3.1.3.7]	ammonium transporter protein Amt1-like	Inorganic ion transport and metabolism	Not in CyOGs	no	100.5	147.5	200.5	-0.01	0.67	0.68	0.975527	0.103033	0.096988
Synpcc7942_0966	Synpcc7942_0966				hypothetical protein	hypothetical protein	Not in COGs	Not in CyOGs	no	82.5	71	163.5	-0.86	-0.16	0.7	0.0380149	0.693541	0.0917164
Synpcc7942_0967	Synpcc7942_0967	K01749	K01749	hemC	hemC; porphobilinogen deaminase (EC:2.5.1.61); K01749 hydroxymethylbilane synthase [EC:2.5.1.61]	porphobilinogen deaminase	Not in COGs	Not in CyOGs	no	99.5	66	118.5	-1	-0.96	0.04	0.0160747	0.0202807	0.928716
Synpcc7942_0968	Synpcc7942_0968				hypothetical protein	hypothetical protein	Not in COGs	Not in CyOGs	no	59.5	83.5	97	-0.57	0.11	0.68	0.174303	0.788582	0.105342
Synpcc7942_0969	Synpcc7942_0969	K01061	K01061	ysgA	carboxymethylenebutenolidase (EC:3.1.1.45); K01061 carboxymethylenebutenolidase [EC:3.1.1.45]	Carboxymethylenebutenolidase	Secondary metabolites biosynthesis, transport and catabolism	Not in CyOGs	no	60	43.5	48	-0.41	-0.33	0.08	0.323141	0.428503	0.843008
Synpcc7942_0970	Synpcc7942_0970				phytoene dehydrogenase	phytoene dehydrogenase-like	Secondary metabolites biosynthesis, transport and catabolism	Not in CyOGs	yes	29.5	16	10	0.59	-0.63	-1.22	0.157644	0.126548	0.00371465
Synpcc7942_0971	Synpcc7942_0971	K09942	K09942		hypothetical protein; K09942 hypothetical protein	hypothetical protein	Transcription	Not in CyOGs	yes	168	367	122	2.02	1.43	-0.59	1.95811e-06	0.000622269	0.148035
Synpcc7942_0972	Synpcc7942_0972			yjgF	hypothetical protein	YjgF-like protein	Translation	Not in CyOGs	no	27	26	33	0.03	0	-0.03	0.952329	0.991011	0.943608
Synpcc7942_0973	Synpcc7942_0973	K00012	K00012	ugd	UDP-glucose 6-dehydrogenase (EC:1.1.1.22); K00012 UDPglucose 6-dehydrogenase [EC:1.1.1.22]	UDP-glucose 6-dehydrogenase	Cell wall/membrane biogenesis	Not in CyOGs	no	40	46	32	0.31	-0.32	-0.62	0.456841	0.438482	0.130471
Synpcc7942_0974	Synpcc7942_0974				UDP-glucose dehydrogenase	UDP-glucose dehydrogenase	Cell wall/membrane biogenesis	Not in CyOGs	no	69.5	107	139	-0.71	0.3	1	0.0910462	0.476177	0.0172806
Synpcc7942_0975	Synpcc7942_0975	K03438	K03438	rsmH	mraW; S-adenosyl-methyltransferase MraW; K03438 16S rRNA (cytosine1402-N4)-methyltransferase [EC:2.1.1.199]	S-adenosyl-methyltransferase MraW	Not in COGs	Not in CyOGs	yes	20.5	16	6	1.21	-0.26	-1.48	0.00485168	0.524262	0.000639595
Synpcc7942_0976	Synpcc7942_0976	K00974	K00974		hypothetical protein; K00974 tRNA nucleotidyltransferase (CCA-adding enzyme) [EC:2.7.7.72 3.1.3.- 3.1.4.-]	CBS	General function prediction only	Not in CyOGs	no	58	45	57.5	-0.42	-0.09	0.33	0.304154	0.830432	0.415506
Synpcc7942_0977	Synpcc7942_0977	K00855	K00855	udk	phosphoribulokinase (EC:2.7.1.19); K00855 phosphoribulokinase [EC:2.7.1.19]	phosphoribulokinase	Nucleotide transport and metabolism	Calvin cycle enzymes	yes	698.5	258	854	-1.3	-1.49	-0.19	0.00175996	0.000353082	0.638561
Synpcc7942_0978	Synpcc7942_0978	K02641	K02641	cysJ	ferredoxin-NADP oxidoreductase; K02641 ferredoxin--NADP+ reductase [EC:1.18.1.2]	ferredoxin-NADP oxidoreductase	Inorganic ion transport and metabolism	NADH:plastoquinone oxidoreductase	no	887.5	664.5	1298	-0.59	-0.59	0	0.150899	0.152501	0.995442
Synpcc7942_0979	Synpcc7942_0979				hypothetical protein	hypothetical protein	Function unknown	Not in CyOGs	no	82.5	201	134	0.41	0.87	0.46	0.320111	0.0362846	0.267629
Synpcc7942_0980	Synpcc7942_0980				hypothetical protein	hypothetical protein	Amino acid transport and metabolism	Not in CyOGs	no	63.5	89	59.5	0.29	0.01	-0.28	0.479993	0.973569	0.500955
Synpcc7942_0981	Synpcc7942_0981	K06915	K06915		hypothetical protein; K06915	hypothetical protein	General function prediction only	Not in CyOGs	no	38.5	36.5	18.5	0.67	0.03	-0.64	0.104111	0.941115	0.120752
Synpcc7942_0982	Synpcc7942_0982				hypothetical protein	hypothetical protein	Lipid transport and metabolism	Not in CyOGs	no	340	425	526	-0.35	0.64	0.99	0.397434	0.116872	0.0164856
Synpcc7942_0983	Synpcc7942_0983	K01619	K01619		deoxyribose-phosphate aldolase (EC:4.1.2.4); K01619 deoxyribose-phosphate aldolase [EC:4.1.2.4]	deoxyribose-phosphate aldolase	Nucleotide transport and metabolism	Not in CyOGs	no	215	304	413	-0.01	0.66	0.67	0.987589	0.107675	0.104494
Synpcc7942_0984	Synpcc7942_0984	K03584	K03584		recO; DNA repair protein RecO; K03584 DNA repair protein RecO (recombination protein O)	DNA repair protein RecO	Replication, recombination and repair	Not in CyOGs	no	96.5	122.5	178.5	-0.21	0.32	0.54	0.600717	0.43115	0.191213
Synpcc7942_0985	Synpcc7942_0985				hypothetical protein	hypothetical protein	Not in COGs	Not in CyOGs	no	126	174.5	149.5	0.04	0.08	0.04	0.923208	0.845434	0.921543
Synpcc7942_0986	Synpcc7942_0986			rfaB	glycosyltransferase	probable glycosyltransferase	Cell wall/membrane biogenesis	Not in CyOGs	no	130	154	179.5	-0.53	-0.08	0.44	0.198289	0.836894	0.279362
Synpcc7942_0987	Synpcc7942_0987	K03711	K03711	fur	ferric uptake regulator family protein; K03711 Fur family transcriptional regulator, ferric uptake regulator	putative ferric uptake regulator, FUR family	Inorganic ion transport and metabolism	Not in CyOGs	no	192	184	203	-0.43	0.13	0.57	0.289832	0.747077	0.168295
Synpcc7942_0988	Synpcc7942_0988				hypothetical protein	conserved hypothetical protein YCF54	Not in COGs	Not in CyOGs	no	344.5	277	410	-0.59	-0.02	0.57	0.150314	0.960171	0.164928
Synpcc7942_0989	Synpcc7942_0989				hypothetical protein	hypothetical protein	Not in COGs	Not in CyOGs	yes	759.5	451.5	1332	-1.12	-0.31	0.81	0.00702508	0.454425	0.0491889
Synpcc7942_0990	Synpcc7942_0990	K02231	K02231	cobU	cobU; adenosylcobinamide kinase (EC:2.7.1.156); K02231 adenosylcobinamide kinase / adenosylcobinamide-phosphate guanylyltransferase [EC:2.7.1.156 2.7.7.62]	adenosylcobinamide kinase/adenosylcobinamide-phosphate guanylyltransferase	Coenzyme transport and metabolism	Not in CyOGs	no	58	78	123.5	-0.28	0.55	0.83	0.497289	0.181196	0.0450891
Synpcc7942_0991	Synpcc7942_0991				proton extrusion protein PcxA	proton extrusion protein PcxA	Not in COGs	Not in CyOGs	no	94	157.5	114	0.27	0.29	0.02	0.511357	0.484307	0.966159
Synpcc7942_0992	Synpcc7942_0992				hypothetical protein	hypothetical protein	Not in COGs	Not in CyOGs	no	44.5	61.5	44	0.14	0.02	-0.11	0.738135	0.952564	0.783446
Synpcc7942_0993	Synpcc7942_0993	K06883	K06883		hypothetical protein; K06883	hypothetical protein	General function prediction only	Not in CyOGs	no	69.5	81.5	58	0.25	0.44	0.19	0.547907	0.282391	0.634965
Synpcc7942_0994	Synpcc7942_0994				hypothetical protein	hypothetical protein	Not in COGs	Not in CyOGs	no	51	34	31.5	0.1	-0.26	-0.36	0.809324	0.527493	0.384888
Synpcc7942_0995	Synpcc7942_0995				hypothetical protein	conserved hypothetical protein YCF20	Not in COGs	Not in CyOGs	no	45	21	24	0.29	-0.74	-1.03	0.490159	0.0768337	0.0153295
Synpcc7942_0996	Synpcc7942_0996	K15918	K15918		glycerate kinase (EC:2.7.1.31); K15918 D-glycerate 3-kinase [EC:2.7.1.31]	glycerate kinase	Coenzyme transport and metabolism	Not in CyOGs	no	78.5	62	63.5	0.34	-0.29	-0.63	0.406938	0.479375	0.125917
Synpcc7942_0997	Synpcc7942_0997	K02911	K02911		rpmF; 50S ribosomal protein L32; K02911 large subunit ribosomal protein L32	50S ribosomal protein L32	Not in COGs	Not in CyOGs	no	508	831.5	632	0.24	0.39	0.15	0.563445	0.342333	0.709659
Synpcc7942_0998	Synpcc7942_0998	K03798	K03798		FtsH peptidase (EC:3.6.4.6); K03798 cell division protease FtsH [EC:3.4.24.-]	FtsH peptidase homologue, chloroplast. Metallo peptidase. MEROPS family M41	Posttranslational modification, protein turnover, chaperones	Not in CyOGs	yes	238.5	265	562.5	-1.39	-0.12	1.27	0.000853799	0.76777	0.00226137
Synpcc7942_0999	Synpcc7942_0999				hypothetical protein	hypothetical protein	Not in COGs	Not in CyOGs	no	350	195.5	288	-0.86	-0.68	0.17	0.038231	0.0977231	0.671417
Synpcc7942_1000	Synpcc7942_1000	K07004	K07004		hypothetical protein; K07004	hypothetical protein	General function prediction only	Not in CyOGs	no	49	46.5	27.5	0.69	0.19	-0.5	0.0953054	0.649455	0.223116
Synpcc7942_1001	Synpcc7942_1001	K00928	K00928	thrA	aspartate kinase (EC:2.7.2.4); K00928 aspartate kinase [EC:2.7.2.4]	aspartate kinase	Amino acid transport and metabolism	Not in CyOGs	no	51.5	27	50	-0.45	-0.71	-0.26	0.275996	0.0841759	0.520916
Synpcc7942_1002	Synpcc7942_1002	K02692	K02692		photosystem I reaction center subunit II; K02692 photosystem I subunit II	photosystem I reaction center subunit II	Not in COGs	Photosystem I	yes	5357.5	2234.5	6261.5	-1.07	-1.27	-0.2	0.00925929	0.00217103	0.629826
Synpcc7942_1003	Synpcc7942_1003	K01657	K01657	trpE	anthranilate synthase, component I (EC:4.1.3.27); K01657 anthranilate synthase component I [EC:4.1.3.27]	anthranilate synthase, component I	Amino acid transport and metabolism	Not in CyOGs	no	70	85	72	0.09	-0.11	-0.21	0.816966	0.78359	0.61314
Synpcc7942_1004	Synpcc7942_1004	K11312	K11312		hypothetical protein; K11312 cupin 2 domain-containing protein	hypothetical protein	Not in COGs	Not in CyOGs	no	25	20	15	0.14	-0.82	-0.96	0.743411	0.0530372	0.0262589
Synpcc7942_1005	Synpcc7942_1005	K07025	K07025	yihX	HAD family hydrolase; K07025 putative hydrolase of the HAD superfamily	HAD-superfamily hydrolase subfamily IA, variant 3	General function prediction only	Not in CyOGs	yes	26	15	7	0.8	-0.77	-1.56	0.0656193	0.0667188	0.000331666
Synpcc7942_1006	Synpcc7942_1006				TPR repeat-containing protein	TPR repeat	Not in COGs	Not in CyOGs	no	55	37.5	25.5	0.44	-0.3	-0.74	0.289217	0.460064	0.0736534
Synpcc7942_1007	Synpcc7942_1007	K01679	K01679	fumC	fumC; fumarate hydratase (EC:4.2.1.2); K01679 fumarate hydratase, class II [EC:4.2.1.2]	fumarate hydratase	Energy production and conversion	Not in CyOGs	no	49.5	26	37	-0.02	-0.68	-0.66	0.95658	0.0991738	0.11149
Synpcc7942_1008	Synpcc7942_1008	K01433	K01433	purU	purU; formyltetrahydrofolate deformylase (EC:3.5.1.10); K01433 formyltetrahydrofolate deformylase [EC:3.5.1.10]	formyltetrahydrofolate deformylase	Nucleotide transport and metabolism	Not in CyOGs	yes	52.5	29	13.5	1.45	-0.63	-2.08	0.000663055	0.12749	1.57295e-06
Synpcc7942_1009	Synpcc7942_1009				XRE family transcriptional regulator	transcriptional regulator, XRE family	Function unknown	Not in CyOGs	no	36	52.5	47.5	-0.02	0.07	0.09	0.962038	0.859992	0.82331
Synpcc7942_1010	Synpcc7942_1010	K06178	K06178	rluF	ribosomal large subunit pseudouridine synthase B (EC:5.4.99.-); K06178 23S rRNA pseudouridine2605 synthase [EC:5.4.99.22]	ribosomal large subunit pseudouridine synthase B	Translation	Not in CyOGs	no	76.5	107	155	-0.86	0.14	1	0.0371791	0.741129	0.0161952
Synpcc7942_1011	Synpcc7942_1011	K07636	K07636	baeS	PAS/PAC sensor signal transduction histidine kinase (EC:2.7.3.-); K07636 two-component system, OmpR family, phosphate regulon sensor histidine kinase PhoR [EC:2.7.13.3]	PAS/PAC sensor signal transduction histidine kinase	Signal transduction mechanisms	Not in CyOGs	no	33	21.5	14	0.29	-0.53	-0.82	0.481636	0.200575	0.0489931
Synpcc7942_1012	Synpcc7942_1012	K07657	K07657	phoB	two component transcriptional regulator; K07657 two-component system, OmpR family, phosphate regulon response regulator PhoB	two component transcriptional regulator, winged helix family	Signal transduction mechanisms	Not in CyOGs	no	46	30	23.5	0.32	-0.33	-0.65	0.444811	0.427277	0.121466
Synpcc7942_1013	Synpcc7942_1013				hypothetical protein	hypothetical protein	Not in COGs	Not in CyOGs	yes	249.5	436.5	238	1.32	1.06	-0.26	0.00153195	0.010628	0.521169
Synpcc7942_1014	Synpcc7942_1014	K06596	K06596		CheA signal transduction histidine kinase; K06596 chemosensory pili system protein ChpA (sensor histidine kinase/response regulator)	CheA signal transduction histidine kinase	Cell motility	Not in CyOGs	yes	390.5	620.5	334.5	1.26	0.78	-0.48	0.00239303	0.0565125	0.245097
Synpcc7942_1015	Synpcc7942_1015	K02660	K02660	tsr	methyl-accepting chemotaxis sensory transducer; K02660 twitching motility protein PilJ	methyl-accepting chemotaxis sensory transducer	Cell motility	Not in CyOGs	yes	142.5	415.5	116.5	1.68	1.13	-0.54	6.36634e-05	0.00611014	0.184667
Synpcc7942_1016	Synpcc7942_1016	K02659	K02659		chemotaxis protein CheW; K02659 twitching motility protein PilI	CheW protein	Cell motility	Not in CyOGs	yes	120.5	409	92.5	1.87	1.39	-0.48	1.03898e-05	0.000891764	0.241849
Synpcc7942_1017	Synpcc7942_1017			yebC	hypothetical protein	hypothetical protein	Not in COGs	Not in CyOGs	no	70	60.5	57	-0.19	-0.12	0.07	0.64102	0.775025	0.856457
Synpcc7942_1018	Synpcc7942_1018				hypothetical protein	hypothetical protein	Not in COGs	Not in CyOGs	no	30.5	27	12	1.1	0.09	-1.01	0.0100433	0.834998	0.0177671
Synpcc7942_1019	Synpcc7942_1019	K00705	K00705	malQ	4-alpha-glucanotransferase (EC:2.4.1.25); K00705 4-alpha-glucanotransferase [EC:2.4.1.25]	4-alpha-glucanotransferase	Not in COGs	Not in CyOGs	no	66	76.5	69	0.58	0.6	0.02	0.161753	0.146878	0.959503
Synpcc7942_1020	Synpcc7942_1020	K02549	K02549	menC	O-succinylbenzoate synthase; K02549 O-succinylbenzoate synthase [EC:4.2.1.113]	O-succinylbenzoate synthase	Coenzyme transport and metabolism	Not in CyOGs	yes	28.5	20.5	13.5	0.97	-0.31	-1.28	0.0217688	0.454528	0.00261469
Synpcc7942_1021	Synpcc7942_1021	K01911	K01911	menE	O-succinylbenzoic acid--CoA ligase (EC:6.2.1.26); K01911 O-succinylbenzoic acid--CoA ligase [EC:6.2.1.26]	O-succinylbenzoic acid--CoA ligase	Lipid transport and metabolism	Not in CyOGs	no	41.5	71	41.5	0.56	0.28	-0.29	0.17169	0.501656	0.484689
Synpcc7942_1022	Synpcc7942_1022				hypothetical protein	hypothetical protein	Not in COGs	Not in CyOGs	yes	204	352	481	-0.76	0.5	1.26	0.0630194	0.224532	0.00236958
Synpcc7942_1023	Synpcc7942_1023				hypothetical protein	hypothetical protein	Not in COGs	Not in CyOGs	yes	289	269.5	661.5	-1.49	0.15	1.64	0.000371721	0.705743	9.23107e-05
Synpcc7942_1024	Synpcc7942_1024				hypothetical protein	hypothetical protein	Carbohydrate transport and metabolism	Not in CyOGs	no	50	32	41.5	-0.43	-0.36	0.07	0.300715	0.384147	0.867653
Synpcc7942_1025	Synpcc7942_1025				TPR repeat-containing protein	TPR repeat	Not in COGs	Not in CyOGs	no	55.5	71	47	1.02	0.71	-0.32	0.0145765	0.0881422	0.448335
Synpcc7942_1026	Synpcc7942_1026				fibronectin binding protein-like protein	fibronectin binding protein-like	Transcription	Not in CyOGs	no	51.5	54	85	-0.29	0.14	0.43	0.476772	0.732925	0.293298
Synpcc7942_1027	Synpcc7942_1027	K09777	K09777		hypothetical protein; K09777 hypothetical protein	hypothetical protein	Not in COGs	Not in CyOGs	yes	29	39	17	1.04	-0.14	-1.18	0.0164368	0.736144	0.0065865
Synpcc7942_1028	Synpcc7942_1028				hypothetical protein	hypothetical protein	General function prediction only	Not in CyOGs	no	63.5	87	77	-0.09	0.13	0.22	0.819528	0.757637	0.591971
Synpcc7942_1029	Synpcc7942_1029	K00826	K00826	ilvE	branched-chain amino acid aminotransferase (EC:2.6.1.42); K00826 branched-chain amino acid aminotransferase [EC:2.6.1.42]	branched-chain amino acid aminotransferase	Amino acid transport and metabolism	Not in CyOGs	no	187	100.5	145.5	-0.81	-0.67	0.14	0.0493586	0.10382	0.730359
Synpcc7942_1030	Synpcc7942_1030	K00817	K00817	hisC	histidinol-phosphate aminotransferase (EC:2.6.1.9); K00817 histidinol-phosphate aminotransferase [EC:2.6.1.9]	histidinol-phosphate aminotransferase	Amino acid transport and metabolism	Not in CyOGs	no	141	143.5	121.5	0.14	0.31	0.17	0.726059	0.445383	0.679671
Synpcc7942_1031	Synpcc7942_1031				hypothetical protein	hypothetical protein	Not in COGs	Not in CyOGs	yes	80	428	80	2.87	2.75	-0.12	7.30233e-11	3.19116e-10	0.774355
Synpcc7942_1032	Synpcc7942_1032				hypothetical protein	hypothetical protein	Function unknown	Not in CyOGs	yes	291	765	490.5	1	1.29	0.29	0.0153275	0.00181317	0.471017
Synpcc7942_1033	Synpcc7942_1033				hypothetical protein	hypothetical protein	Function unknown	Not in CyOGs	no	507	1097.5	631.5	0.63	0.58	-0.05	0.124741	0.154084	0.911371
Synpcc7942_1034	Synpcc7942_1034				transglutaminase-like protein	Transglutaminase-like	Amino acid transport and metabolism	Not in CyOGs	no	209.5	468	233.5	0.71	0.59	-0.12	0.0844763	0.151854	0.766857
Synpcc7942_1035	Synpcc7942_1035	K07395	K07395		proteasome-type protease; K07395 putative proteasome-type protease	putative proteasome-type protease	Posttranslational modification, protein turnover, chaperones	Not in CyOGs	no	83.5	89.5	102.5	-0.48	0.27	0.75	0.244079	0.51072	0.0696332
Synpcc7942_1036	Synpcc7942_1036				hypothetical protein	hypothetical protein	Not in COGs	Not in CyOGs	yes	402	1146	319.5	1.72	1.82	0.1	4.31638e-05	1.54684e-05	0.800971
Synpcc7942_1037	Synpcc7942_1037	K01585	K01585	speA	arginine decarboxylase (EC:4.1.1.19); K01585 arginine decarboxylase [EC:4.1.1.19]	arginine decarboxylase	Amino acid transport and metabolism	Not in CyOGs	no	119.5	171.5	154	0.6	0.62	0.02	0.144363	0.129898	0.956061
Synpcc7942_1038	Synpcc7942_1038	K02717	K02717		photosystem II oxygen-evolving complex 23K protein; K02717 photosystem II oxygen-evolving enhancer protein 2	photosystem II oxygen-evolving complex 23K protein	Not in COGs	Photosystem II	no	66	79	64	0.7	0.29	-0.41	0.0924409	0.486955	0.320379
Synpcc7942_1039	Synpcc7942_1039	K09958	K09958		hypothetical protein; K09958 hypothetical protein	hypothetical protein	Not in COGs	Not in CyOGs	yes	31	88.5	17	2.3	1.06	-1.24	1.54921e-07	0.0108455	0.0038783
Synpcc7942_1040	Synpcc7942_1040				hypothetical protein	hypothetical protein	Not in COGs	Not in CyOGs	no	141	341.5	210	0.43	0.8	0.37	0.293035	0.0513252	0.365448
Synpcc7942_1041	Synpcc7942_1041				hypothetical protein	hypothetical protein	Not in COGs	Not in CyOGs	no	109.5	108	85	0.08	0.09	0.02	0.855025	0.821402	0.966178
Synpcc7942_1042	Synpcc7942_1042				hypothetical protein	hypothetical protein	Not in COGs	Not in CyOGs	no	47.5	32.5	25.5	0.29	-0.26	-0.55	0.496558	0.529777	0.194504
Synpcc7942_1043	Synpcc7942_1043	K18678	K18678		hypothetical protein; K18678 phytol kinase [EC:2.7.1.182]	hypothetical protein	Lipid transport and metabolism	Not in CyOGs	no	46	28.5	33.5	0.2	-0.34	-0.53	0.635691	0.41593	0.200438
Synpcc7942_1044	Synpcc7942_1044	K03465	K03465		thymidylate synthase; K03465 thymidylate synthase (FAD) [EC:2.1.1.148]	Thymidylate synthase complementing protein ThyX	Nucleotide transport and metabolism	Not in CyOGs	no	74.5	87	86.5	0.33	0.27	-0.06	0.416138	0.510117	0.876312
Synpcc7942_1045	Synpcc7942_1045				amidase enhancer-like protein	amidase enhancer-like	Cell cycle control, mitosis and meiosis	Not in CyOGs	no	45	70.5	67	-0.12	0.17	0.29	0.766744	0.676193	0.475625
Synpcc7942_1046	Synpcc7942_1046				hypothetical protein	hypothetical protein	Not in COGs	Not in CyOGs	no	81.5	93	137.5	-0.9	-0.19	0.71	0.0300331	0.638612	0.0877509
Synpcc7942_1047	Synpcc7942_1047	K02285	K02285		phycocyanin subunit beta; K02285 phycocyanin beta chain	phycocyanin, beta subunit	Not in COGs	Phycobilin-containing light-harvesting complexes	yes	11028	2488	11674	-2.48	-1.87	0.61	8.9692e-09	9.35291e-06	0.136966
Synpcc7942_1048	Synpcc7942_1048	K02284	K02284		phycocyanin subunit alpha; K02284 phycocyanin alpha chain	phycocyanin, alpha subunit	Not in COGs	Phycobilin-containing light-harvesting complexes	yes	11782.5	2313	14694.5	-2.73	-2.03	0.7	3.72981e-10	1.71007e-06	0.0883483
Synpcc7942_1049	Synpcc7942_1049	K02286	K02286		phycobilisome rod linker polypeptide; K02286 phycocyanin-associated rod linker protein	phycobilisome rod linker polypeptide	Not in COGs	Phycobilin-containing light-harvesting complexes	yes	1471.5	319	3333.5	-2.94	-1.97	0.97	2.36087e-11	3.40295e-06	0.0186104
Synpcc7942_1050	Synpcc7942_1050	K02286	K02286		phycobilisome rod linker polypeptide; K02286 phycocyanin-associated rod linker protein	phycobilisome rod linker polypeptide	Not in COGs	Phycobilin-containing light-harvesting complexes	yes	1331	269	3605	-3.38	-2.25	1.13	4.63837e-14	1.4648e-07	0.0062026
Synpcc7942_1051	Synpcc7942_1051	K02287	K02287		phycocyanin linker protein 9K; K02287 phycocyanin-associated, rod	phycocyanin linker protein 9K	Not in COGs	Phycobilin-containing light-harvesting complexes	yes	793.5	326.5	1506.5	-2.4	-1.71	0.68	2.5708e-08	4.60631e-05	0.0960737
Synpcc7942_1052	Synpcc7942_1052	K02285	K02285		phycocyanin subunit beta; K02285 phycocyanin beta chain	phycocyanin, beta subunit	Not in COGs	Phycobilin-containing light-harvesting complexes	yes	9483.5	3058.5	13711.5	-2.47	-1.85	0.62	9.81685e-09	1.09383e-05	0.131983
Synpcc7942_1053	Synpcc7942_1053	K02284	K02284		phycocyanin subunit alpha; K02284 phycocyanin alpha chain	phycocyanin, alpha subunit	Not in COGs	Phycobilin-containing light-harvesting complexes	yes	8861.5	2252.5	9636	-2.37	-1.72	0.65	3.54368e-08	4.22034e-05	0.114494
Synpcc7942_1054	Synpcc7942_1054	K02288	K02288		PBS lyase; K02288 phycocyanobilin lyase alpha subunit [EC:4.-.-.-]	PBS lyase HEAT-like repeat	Energy production and conversion	Phycobilin-containing light-harvesting complexes	no	57.5	62	48.5	0.27	0.4	0.13	0.517225	0.331929	0.747409
Synpcc7942_1055	Synpcc7942_1055	K02289	K02289		phycocyanin alpha-subunit phycocyanobilin lyase; K02289 phycocyanobilin lyase beta subunit	phycocyanin alpha-subunit phycocyanobilin lyase	Not in COGs	Not in CyOGs	no	28.5	23	20.5	0.62	0.12	-0.49	0.142387	0.766433	0.240952
Synpcc7942_1056	Synpcc7942_1056			rodZ	XRE family transcriptional regulator	transcriptional regulator, XRE family	Function unknown	Not in CyOGs	yes	89	188.5	146.5	0.71	1.09	0.38	0.0865333	0.00858699	0.35091
Synpcc7942_1057	Synpcc7942_1057	K00788	K00788	thiE	thiamine-phosphate pyrophosphorylase (EC:2.5.1.3); K00788 thiamine-phosphate pyrophosphorylase [EC:2.5.1.3]	thiamine-phosphate pyrophosphorylase	Coenzyme transport and metabolism	Not in CyOGs	no	116	147.5	186.5	-0.55	-0.09	0.45	0.183448	0.821322	0.268829
Synpcc7942_1058	Synpcc7942_1058	K03154	K03154		hypothetical protein; K03154 sulfur carrier protein	hypothetical protein	Coenzyme transport and metabolism	Not in CyOGs	no	51.5	52.5	84	-1.04	-0.35	0.69	0.014139	0.402997	0.102874
Synpcc7942_1059	Synpcc7942_1059				hypothetical protein	hypothetical protein	Function unknown	Not in CyOGs	yes	3688.5	2277	7776.5	-2	-0.45	1.56	2.28542e-06	0.276566	0.00019366
Synpcc7942_1060	Synpcc7942_1060	K03427	K03427	hsdM	type I restriction-modification; K03427 type I restriction enzyme M protein [EC:2.1.1.72]	type I restriction-modification	Defense mechanisms	Not in CyOGs	no	44	25	26.5	-0.14	-0.56	-0.42	0.734941	0.173865	0.307113
Synpcc7942_1061	Synpcc7942_1061				hypothetical protein	hypothetical protein	Not in COGs	Not in CyOGs	no	146.5	121.5	172.5	-0.07	0.09	0.16	0.866682	0.824927	0.697408
Synpcc7942_1062	Synpcc7942_1062				hypothetical protein	hypothetical protein	Not in COGs	Not in CyOGs	no	505	604.5	817.5	-0.07	0.41	0.48	0.855652	0.322955	0.242573
Synpcc7942_1063	Synpcc7942_1063				hypothetical protein	hypothetical protein	Not in COGs	Not in CyOGs	no	261	454	433	-0.12	0.28	0.4	0.769555	0.498716	0.333142
Synpcc7942_1064	Synpcc7942_1064	K01154	K01154		type I restriction-modification; K01154 type I restriction enzyme, S subunit [EC:3.1.21.3]	type I restriction-modification	Defense mechanisms	Not in CyOGs	no	99.5	167	85	0.67	0.3	-0.37	0.102936	0.458254	0.370923
Synpcc7942_1065	Synpcc7942_1065	K01153	K01153		DEAD/DEAH box helicase-like protein; K01153 type I restriction enzyme, R subunit [EC:3.1.21.3]	DEAD/DEAH box helicase-like	Defense mechanisms	Not in CyOGs	no	102	97	55	0.51	0.01	-0.49	0.214967	0.972115	0.228117
Synpcc7942_1066	Synpcc7942_1066				hypothetical protein	hypothetical protein	Not in COGs	Not in CyOGs	yes	146.5	96.5	50	0.9	-0.32	-1.22	0.0319472	0.442845	0.00393481
Synpcc7942_1067	Synpcc7942_1067				hypothetical protein	hypothetical protein	Not in COGs	Not in CyOGs	no	67	41	35.5	0.65	-0.26	-0.91	0.121539	0.528673	0.0304779
Synpcc7942_1068	Synpcc7942_1068	K00627	K00627	sucB	branched-chain alpha-keto acid dehydrogenase subunit E2; K00627 pyruvate dehydrogenase E2 component (dihydrolipoamide acetyltransferase) [EC:2.3.1.12]	branched-chain alpha-keto acid dehydrogenase subunit E2	Energy production and conversion	Not in CyOGs	no	97.5	68	102.5	-0.24	-0.64	-0.4	0.556763	0.121078	0.334159
Synpcc7942_1069	Synpcc7942_1069				hypothetical protein	hypothetical protein	Not in COGs	Not in CyOGs	no	42.5	56.5	48	0.11	-0.09	-0.2	0.788692	0.82974	0.629745
Synpcc7942_1070	Synpcc7942_1070				oxidoreductase aldo/keto reductase	oxidoreductase aldo/keto reductase	General function prediction only	Not in CyOGs	no	38.5	43	44	-0.31	-0.35	-0.04	0.450773	0.391073	0.91843
Synpcc7942_1071	Synpcc7942_1071	K08999	K08999		hypothetical protein; K08999 hypothetical protein	hypothetical protein	Function unknown	Not in CyOGs	no	318	303	481.5	-0.91	0.09	1	0.0275693	0.831789	0.0159616
Synpcc7942_1072	Synpcc7942_1072	K00798	K00798		cob(I)yrinic acid a,c-diamide adenosyltransferase (EC:2.5.1.17); K00798 cob(I)alamin adenosyltransferase [EC:2.5.1.17]	cob(I)yrinic acid a,c-diamide adenosyltransferase	Coenzyme transport and metabolism	Not in CyOGs	yes	94.5	95.5	44	1.13	0.42	-0.71	0.00686351	0.307693	0.0877587
Synpcc7942_1073	Synpcc7942_1073	K00989	K00989	rph	rph; ribonuclease PH (EC:2.7.7.56); K00989 ribonuclease PH [EC:2.7.7.56]	ribonuclease PH	Translation	Not in CyOGs	yes	143.5	27.5	80.5	-1.15	-2.07	-0.91	0.00572261	1.30432e-06	0.0274497
Synpcc7942_1074	Synpcc7942_1074				hypothetical protein	hypothetical protein	Not in COGs	Not in CyOGs	yes	129	42	59.5	-0.12	-1.35	-1.24	0.782079	0.00128497	0.00332623
Synpcc7942_1075	Synpcc7942_1075				hypothetical protein	hypothetical protein	Not in COGs	Not in CyOGs	yes	49	28.5	9.5	1.49	-1.44	-2.93	0.000543021	0.000627237	7.22456e-11
Synpcc7942_1076	Synpcc7942_1076				osmotic signal transduction-like protein	osmotic signal transduction related protein	Not in COGs	Not in CyOGs	yes	101	32.5	17.5	0.66	-2.31	-2.97	0.124139	8.97099e-08	3.94996e-11
Synpcc7942_1077	Synpcc7942_1077				hypothetical protein	hypothetical protein	Not in COGs	Not in CyOGs	no	66	51.5	44	-0.02	-0.23	-0.21	0.966156	0.58296	0.614603
Synpcc7942_1078	Synpcc7942_1078				hypothetical protein	hypothetical protein	Not in COGs	Not in CyOGs	yes	240	265.5	405.5	-0.63	0.45	1.08	0.121844	0.275044	0.00888552
Synpcc7942_1079	Synpcc7942_1079	K03655	K03655	recG	ATP-dependent DNA helicase RecG (EC:3.6.1.-); K03655 ATP-dependent DNA helicase RecG [EC:3.6.4.12]	ATP-dependent DNA helicase RecG	Replication, recombination and repair	Not in CyOGs	no	54	47	81.5	-0.35	0.11	0.46	0.394846	0.785605	0.262194
Synpcc7942_1080	Synpcc7942_1080	K03498	K03498		K+ transporter Trk; K03498 trk system potassium uptake protein TrkH	K+ transporter Trk	Inorganic ion transport and metabolism	Not in CyOGs	no	88	70	57	0.66	-0.17	-0.83	0.110794	0.674124	0.0446971
Synpcc7942_1081	Synpcc7942_1081	K03499	K03499		hypothetical protein; K03499 trk system potassium uptake protein TrkA	hypothetical protein	Inorganic ion transport and metabolism	Not in CyOGs	no	107.5	141.5	119.5	0.05	-0.09	-0.14	0.901106	0.821757	0.726945
Synpcc7942_1082	Synpcc7942_1082	K01537	K01537	mgtA	ATPase, E1-E2 type; K01537 Ca2+-transporting ATPase [EC:3.6.3.8]	ATPase, E1-E2 type	Inorganic ion transport and metabolism	Not in CyOGs	yes	123	105	298	-1.82	-0.61	1.21	1.5198e-05	0.137988	0.0033807
Synpcc7942_1083	Synpcc7942_1083	K19003	K19003	pgaC	glycosyltransferase; K19003 1,2-diacylglycerol 3-beta-glucosyltransferase [EC:2.4.1.157]	probable glycosyltransferase	Cell wall/membrane biogenesis	Not in CyOGs	no	50	31	24.5	0.04	-0.54	-0.59	0.915006	0.187005	0.155023
Synpcc7942_1084	Synpcc7942_1084				hypothetical protein	hypothetical protein	Not in COGs	Not in CyOGs	yes	63.5	28	15	0.87	-0.85	-1.71	0.0427769	0.0427698	7.74246e-05
Synpcc7942_1085	Synpcc7942_1085	K00700	K00700	glgB	glycogen branching enzyme (EC:2.4.1.18); K00700 1,4-alpha-glucan branching enzyme [EC:2.4.1.18]	glycogen branching enzyme	Carbohydrate transport and metabolism	Not in CyOGs	no	65	42.5	66	-0.19	-0.33	-0.14	0.637139	0.414516	0.730513
Synpcc7942_1086	Synpcc7942_1086	K01599	K01599	hemE	hemE; uroporphyrinogen decarboxylase (EC:4.1.1.37); K01599 uroporphyrinogen decarboxylase [EC:4.1.1.37]	uroporphyrinogen decarboxylase	Coenzyme transport and metabolism	Not in CyOGs	yes	149	103	286.5	-1.11	-0.64	0.47	0.00722026	0.118231	0.251126
Synpcc7942_1087	Synpcc7942_1087				hypothetical protein	hypothetical protein	Cell wall/membrane biogenesis	Not in CyOGs	yes	109	117	258.5	-1.35	-0.28	1.07	0.00116118	0.491341	0.00968268
Synpcc7942_1088	Synpcc7942_1088	K02638	K02638		plastocyanin; K02638 plastocyanin	plastocyanin	Energy production and conversion	Water-soluble electron carriers	yes	4290.5	3608	8282	-1.51	-0.51	0.99	0.000310109	0.210906	0.0160534
Synpcc7942_1089	Synpcc7942_1089	K03695	K03695	clpB	ATPase; K03695 ATP-dependent Clp protease ATP-binding subunit ClpB	ATPase	Posttranslational modification, protein turnover, chaperones	Not in CyOGs	yes	3149.5	2858	9044	-1.93	0.03	1.97	4.71212e-06	0.933422	3.27826e-06
Synpcc7942_1090	Synpcc7942_1090				hypothetical protein	hypothetical protein	Not in COGs	Not in CyOGs	no	69.5	36.5	30.5	0.17	-0.62	-0.79	0.6792	0.132619	0.0566697
Synpcc7942_1091	Synpcc7942_1091				hypothetical protein	hypothetical protein	Function unknown	Not in CyOGs	no	45.5	28	37.5	0.02	-0.33	-0.36	0.951698	0.418303	0.385618
Synpcc7942_1092	Synpcc7942_1092				hypothetical protein	hypothetical protein	Secondary metabolites biosynthesis, transport and catabolism	Not in CyOGs	no	53	27	41	-0.2	-0.91	-0.71	0.635197	0.028737	0.0868318
Synpcc7942_1093	Synpcc7942_1093	K09001	K09001	anmK	anmK; anhydro-N-acetylmuramic acid kinase; K09001 anhydro-N-acetylmuramic acid kinase [EC:2.7.1.170]	anhydro-N-acetylmuramic acid kinase	Posttranslational modification, protein turnover, chaperones	Not in CyOGs	no	27.5	26.5	20	0.26	-0.5	-0.76	0.524945	0.224699	0.0661741
Synpcc7942_1094	Synpcc7942_1094	K03707	K03707		TenA family transcriptional activator; K03707 thiaminase (transcriptional activator TenA) [EC:3.5.99.2]	putative transcriptional activator, TenA family	Transcription	Not in CyOGs	no	23.5	26.5	22	0	-0.35	-0.36	0.990901	0.397341	0.39442
Synpcc7942_1095	Synpcc7942_1095				hypothetical protein	hypothetical protein	Not in COGs	Not in CyOGs	no	411	295.5	326	-0.41	-0.41	0.01	0.313153	0.319965	0.988306
Synpcc7942_1096	Synpcc7942_1096	K03147	K03147	thiC	thiamine biosynthesis protein ThiC; K03147 phosphomethylpyrimidine synthase [EC:4.1.99.17]	thiamine biosynthesis protein ThiC	Not in COGs	Not in CyOGs	no	462.5	403	297	0.37	0.06	-0.31	0.365977	0.891992	0.442062
Synpcc7942_1097	Synpcc7942_1097				hypothetical protein	hypothetical protein	Not in COGs	Not in CyOGs	no	254.5	268	432	-0.24	0.4	0.64	0.561079	0.33665	0.12472
Synpcc7942_1098	Synpcc7942_1098				hypothetical protein	hypothetical protein	Function unknown	Not in CyOGs	no	41	24	41	-0.42	-0.74	-0.32	0.30714	0.0717624	0.433632
Synpcc7942_1099	Synpcc7942_1099	K03183	K03183	ubiE	ubiE; ubiquinone/menaquinone biosynthesis methyltransferase (EC:2.1.1.-); K03183 demethylmenaquinone methyltransferase / 2-methoxy-6-polyprenyl-1,4-benzoquinol methylase [EC:2.1.1.163 2.1.1.201]	ubiquinone/menaquinone biosynthesis methyltransferase	Coenzyme transport and metabolism	Not in CyOGs	no	46	43.5	43.5	-0.19	-0.56	-0.37	0.65258	0.175684	0.366688
Synpcc7942_1100	Synpcc7942_1100	K02313	K02313	dnaA	dnaA; chromosome replication initiator DnaA; K02313 chromosomal replication initiator protein	chromosomal replication initiation protein	Replication, recombination and repair	Not in CyOGs	yes	61	200	55.5	1.55	1.31	-0.25	0.000207922	0.00169455	0.54456
Synpcc7942_1101	Synpcc7942_1101	K01362	K01362	degP	hypothetical protein; K01362 [EC:3.4.21.-]	PDZ/DHR/GLGF	Posttranslational modification, protein turnover, chaperones	Not in CyOGs	yes	2761.5	1806	5861	-1.93	-0.3	1.63	4.87649e-06	0.464143	9.68002e-05
Synpcc7942_1102	Synpcc7942_1102				hypothetical protein	hypothetical protein	Not in COGs	Not in CyOGs	yes	736	531	2154.5	-2.03	-0.11	1.92	1.75366e-06	0.789741	5.65478e-06
Synpcc7942_1103	Synpcc7942_1103	K02564	K02564	nagB	glucosamine-6-phosphate isomerase 2; K02564 glucosamine-6-phosphate deaminase [EC:3.5.99.6]	glucosamine-6-phosphate isomerase 2	Carbohydrate transport and metabolism	Not in CyOGs	yes	66	40	135	-1.31	-0.49	0.82	0.00170682	0.230704	0.0484674
Synpcc7942_1104	Synpcc7942_1104	K05837	K05837	mrdB	cell division protein FtsW; K05837 rod shape determining protein RodA	cell division protein FtsW	Not in COGs	Not in CyOGs	no	54	28	41.5	-0.22	-0.93	-0.71	0.593109	0.0254205	0.0880284
Synpcc7942_1105	Synpcc7942_1105	K03593	K03593	mrp	MRP protein-like protein; K03593 ATP-binding protein involved in chromosome partitioning	MRP protein-like	Cell cycle control, mitosis and meiosis	Not in CyOGs	no	42.5	39	27.5	0.36	-0.55	-0.92	0.377295	0.180662	0.0275313
Synpcc7942_1106	Synpcc7942_1106				hypothetical protein	hypothetical protein	Function unknown	Not in CyOGs	no	56	73	36.5	0.7	-0.06	-0.76	0.0945815	0.878591	0.0687644
Synpcc7942_1107	Synpcc7942_1107				TPR repeat-containing protein	TPR repeat	Function unknown	Not in CyOGs	yes	137	306	173	0.58	1.37	0.79	0.159242	0.00104693	0.0559765
Synpcc7942_1108	Synpcc7942_1108	K03530	K03530	hupB	nucleoid protein Hbs; K03530 DNA-binding protein HU-beta	bacterial nucleoid protein Hbs	Not in COGs	Not in CyOGs	no	176.5	151.5	96	0.56	0.02	-0.54	0.172928	0.952517	0.192426
Synpcc7942_1109	Synpcc7942_1109				threonine-phosphate decarboxylase (EC:4.1.1.81)	threonine phosphate decarboxylase	Amino acid transport and metabolism	Not in CyOGs	yes	37	23	15	1.07	-0.26	-1.33	0.0109552	0.530516	0.00167669
Synpcc7942_1110	Synpcc7942_1110				response regulator receiver domain-containing protein	response regulator receiver domain protein (CheY-like)	Signal transduction mechanisms	Not in CyOGs	no	136.5	176.5	111.5	1.01	0.44	-0.58	0.0145416	0.287001	0.162286
Synpcc7942_1111	Synpcc7942_1111	K08884	K08884		serine/threonine protein kinase; K08884 serine/threonine protein kinase, bacterial [EC:2.7.11.1]	serine/threonine protein kinase	General function prediction only	Not in CyOGs	no	51.5	56.5	44	0.22	-0.3	-0.52	0.596589	0.457169	0.204418
Synpcc7942_1112	Synpcc7942_1112	K06180	K06180	rluD	ribosomal large subunit pseudouridine synthase D (EC:5.4.99.-); K06180 23S rRNA pseudouridine1911/1915/1917 synthase [EC:5.4.99.23]	ribosomal large subunit pseudouridine synthase D	Translation	Not in CyOGs	no	59.5	60	45	0.12	-0.33	-0.46	0.764877	0.4184	0.269205
Synpcc7942_1113	Synpcc7942_1113			yfgO	hypothetical protein	hypothetical protein	General function prediction only	Not in CyOGs	no	54.5	41	34	0.01	-0.25	-0.26	0.980386	0.549108	0.53377
Synpcc7942_1114	Synpcc7942_1114	K14540	K14540		rbgA; ribosomal biogenesis GTPase; K14540 ribosome biogenesis GTPase A	ribosomal biogenesis GTPase	General function prediction only	Not in CyOGs	no	104.5	59	69	-0.26	-0.52	-0.25	0.519729	0.206474	0.535042
Synpcc7942_1115	Synpcc7942_1115				hypothetical protein	hypothetical protein	Signal transduction mechanisms	Not in CyOGs	no	83	45.5	73	-0.21	-0.46	-0.25	0.614989	0.267549	0.546298
Synpcc7942_1116	Synpcc7942_1116	K00927	K00927	pgk	pgk; phosphoglycerate kinase (EC:2.7.2.3); K00927 phosphoglycerate kinase [EC:2.7.2.3]	phosphoglycerate kinase	Not in COGs	Calvin cycle enzymes	no	139.5	79	115	-0.2	-0.97	-0.76	0.622315	0.0193359	0.0635877
Synpcc7942_1117	Synpcc7942_1117				hypothetical protein	hypothetical protein	Not in COGs	Not in CyOGs	yes	87.5	189.5	70	1.3	0.71	-0.59	0.00179674	0.0830172	0.153407
Synpcc7942_1118	Synpcc7942_1118	K00520	K00520		mercuric reductase (EC:1.16.1.1); K00520 mercuric reductase [EC:1.16.1.1]	mercuric reductase	Energy production and conversion	Not in CyOGs	no	58.5	82	36.5	0.92	0.04	-0.88	0.0269341	0.929401	0.0335439
Synpcc7942_1119	Synpcc7942_1119			ydjX	hypothetical protein	hypothetical protein	Function unknown	Not in CyOGs	no	51.5	62.5	29.5	0.82	0.37	-0.45	0.0494902	0.367149	0.282719
Synpcc7942_1120	Synpcc7942_1120				hypothetical protein	hypothetical protein	Not in COGs	Quenchers of light/light harvesting	yes	306.5	324.5	122.5	1.33	0.38	-0.95	0.00158886	0.357392	0.0232084
Synpcc7942_1121	Synpcc7942_1121	K08884	K08884		serine/threonine protein kinase; K08884 serine/threonine protein kinase, bacterial [EC:2.7.11.1]	serine/threonine protein kinase	General function prediction only	Not in CyOGs	no	156	252.5	399	-0.24	0.8	1.04	0.555269	0.0521693	0.0118296
Synpcc7942_1122	Synpcc7942_1122	K02913	K02913		rpmG; 50S ribosomal protein L33; K02913 large subunit ribosomal protein L33	50S ribosomal protein L33	Translation	Not in CyOGs	yes	993	452	1085	-0.87	-1.19	-0.32	0.0346353	0.00412985	0.437004
Synpcc7942_1123	Synpcc7942_1123	K02963	K02963	rpsR	rpsR; 30S ribosomal protein S18; K02963 small subunit ribosomal protein S18	30S ribosomal protein S18	Not in COGs	Not in CyOGs	yes	1236	650	1038	-0.81	-1.26	-0.45	0.0485168	0.00240912	0.274629
Synpcc7942_1124	Synpcc7942_1124	K01147	K01147	rnb	exoribonuclease II (EC:3.1.13.1); K01147 exoribonuclease II [EC:3.1.13.1]	Exoribonuclease II	Transcription	Not in CyOGs	no	125	146.5	84	0.51	-0.19	-0.7	0.215521	0.644233	0.0900547
Synpcc7942_1125	Synpcc7942_1125	K02487	K02487		CheA signal transduction histidine kinase; K02487 type IV pili sensor histidine kinase and response regulator	putative CheA signal transduction histidine kinase, no good domain identification	Cell motility	Not in CyOGs	no	191.5	314.5	146.5	0.85	0.98	0.13	0.0399414	0.0180864	0.751794
Synpcc7942_1126	Synpcc7942_1126	K09690	K09690		ABC transporter permease; K09690 lipopolysaccharide transport system permease protein	ABC transporter permease protein	Carbohydrate transport and metabolism	Not in CyOGs	no	180	238.5	157	0.54	0.72	0.18	0.188361	0.0818384	0.668111
Synpcc7942_1127	Synpcc7942_1127	K03568	K03568	tldD	microcin-processing peptidase 2; K03568 TldD protein	microcin-processing peptidase 2. Unknown type peptidase. MEROPS family U62	General function prediction only	Not in CyOGs	yes	246	147.5	573.5	-1.54	-0.67	0.87	0.000226696	0.10411	0.0337761
Synpcc7942_1128	Synpcc7942_1128				hypothetical protein	hypothetical protein	Secondary metabolites biosynthesis, transport and catabolism	Not in CyOGs	no	46	31	23.5	0.79	-0.27	-1.06	0.0580761	0.512955	0.0113817
Synpcc7942_1129	Synpcc7942_1129				hypothetical protein	hypothetical protein	Not in COGs	Not in CyOGs	no	53.5	65.5	77.5	-0.45	-0.19	0.26	0.270521	0.635601	0.528829
Synpcc7942_1130	Synpcc7942_1130	K01090	K01090		Ser/Thr phosphatase; K01090 protein phosphatase [EC:3.1.3.16]	protein serine/threonine phosphatase	Signal transduction mechanisms	Not in CyOGs	no	55	71	47	0.29	-0.03	-0.32	0.478448	0.943103	0.435581
Synpcc7942_1131	Synpcc7942_1131				ferredoxin-thioredoxin reductase variable subunit	ferredoxin-thioredoxin reductase variable subunit	Not in COGs	Not in CyOGs	no	250	181	178.5	-0.25	-0.25	0.01	0.536869	0.546916	0.987349
Synpcc7942_1132	Synpcc7942_1132			yiaV	hypothetical protein	hypothetical protein	Cell wall/membrane biogenesis	Not in CyOGs	no	80.5	50	35.5	0.45	-0.37	-0.82	0.270991	0.364018	0.0458104
Synpcc7942_1133	Synpcc7942_1133	K06147	K06147		bacteriocin-processing peptidase; K06147 ATP-binding cassette, subfamily B, bacterial	bacteriocin-processing peptidase. Cysteine peptidase. MEROPS family C39	Defense mechanisms	Not in CyOGs	yes	51.5	28	18	1.08	-0.38	-1.46	0.00971001	0.354605	0.000521768
Synpcc7942_1134	Synpcc7942_1134				hypothetical protein	hypothetical protein	Not in COGs	Not in CyOGs	yes	100	106.5	33	2.1	0.43	-1.67	1.45896e-06	0.300114	0.000106418
Synpcc7942_1135	Synpcc7942_1135			chaC	cation transporter	cation transporter	Inorganic ion transport and metabolism	Not in CyOGs	yes	18	20	8	1.21	-0.37	-1.58	0.00580581	0.375461	0.000338908
Synpcc7942_1136	Synpcc7942_1136	K01256	K01256	pepN	PBS lyase; K01256 aminopeptidase N [EC:3.4.11.2]	PBS lyase HEAT-like repeat	Amino acid transport and metabolism	Not in CyOGs	no	68.5	60.5	87.5	-0.85	-0.47	0.38	0.0396897	0.250015	0.358978
Synpcc7942_1137	Synpcc7942_1137				hypothetical protein	conserved hypothetical protein YCF23	Not in COGs	Not in CyOGs	no	368.5	224	228.5	-0.29	-0.38	-0.09	0.483743	0.355824	0.823119
Synpcc7942_1138	Synpcc7942_1138	K04075	K04075	tilS	hypothetical protein; K04075 tRNA(Ile)-lysidine synthase [EC:6.3.4.19]	conserved hypothetical protein YCF62	Cell cycle control, mitosis and meiosis	Not in CyOGs	no	31	22.5	23.5	-0.06	-0.19	-0.13	0.878972	0.644803	0.7588
Synpcc7942_1139	Synpcc7942_1139				hypothetical protein	hypothetical protein	Not in COGs	Not in CyOGs	no	227.5	260	534	-0.6	0.36	0.96	0.144468	0.376632	0.0198893
Synpcc7942_1140	Synpcc7942_1140				hypothetical protein	hypothetical protein	Not in COGs	Not in CyOGs	yes	29	22	8.5	1.71	-0.18	-1.89	6.11335e-05	0.658199	1.02939e-05
Synpcc7942_1141	Synpcc7942_1141				hypothetical protein	hypothetical protein	Inorganic ion transport and metabolism	Not in CyOGs	yes	43.5	154.5	21	2.78	1.3	-1.48	3.0906e-10	0.00188247	0.00046924
Synpcc7942_1142	Synpcc7942_1142	K01874	K01874	metG	methionyl-tRNA synthetase (EC:6.1.1.10); K01874 methionyl-tRNA synthetase [EC:6.1.1.10]	methionyl-tRNA synthetase	Translation	Not in CyOGs	yes	124	128.5	236	-1.16	-0.18	0.98	0.00509775	0.664264	0.0173041
Synpcc7942_1143	Synpcc7942_1143				hypothetical protein	hypothetical protein	Function unknown	Not in CyOGs	no	89	67	58	-0.13	-0.25	-0.12	0.761138	0.54841	0.767786
Synpcc7942_1144	Synpcc7942_1144				hypothetical protein	hypothetical protein	Not in COGs	Not in CyOGs	no	122.5	145	155.5	-0.1	0.57	0.67	0.800673	0.167296	0.103162
Synpcc7942_1145	Synpcc7942_1145	K07390	K07390	grxD	glutaredoxin-like protein; K07390 monothiol glutaredoxin	Glutaredoxin-related protein	Posttranslational modification, protein turnover, chaperones	Not in CyOGs	no	358	407	533.5	0.05	0.21	0.16	0.911022	0.615997	0.696826
Synpcc7942_1146	Synpcc7942_1146			yrbA	hypothetical protein	hypothetical protein	Signal transduction mechanisms	Not in CyOGs	no	177.5	184	238	-0.03	0.02	0.04	0.943121	0.970824	0.914163
Synpcc7942_1147	Synpcc7942_1147				hypothetical protein	hypothetical protein	Not in COGs	Not in CyOGs	yes	48.5	23	9.5	1.11	-1.72	-2.83	0.00987654	4.93554e-05	2.73345e-10
Synpcc7942_1148	Synpcc7942_1148				metal dependent phosphohydrolase	metal dependent phosphohydrolase	Signal transduction mechanisms	Not in CyOGs	no	326.5	641	368.5	0.48	0.68	0.2	0.242644	0.0986486	0.625927
Synpcc7942_1149	Synpcc7942_1149	K01710	K01710		dTDP-glucose 46-dehydratase; K01710 dTDP-glucose 4,6-dehydratase [EC:4.2.1.46]	dTDP-glucose 46-dehydratase	Cell wall/membrane biogenesis	Not in CyOGs	no	87.5	105.5	54.5	0.64	0.37	-0.27	0.121098	0.373388	0.505848
Synpcc7942_1150	Synpcc7942_1150				hypothetical protein	hypothetical protein	Function unknown	Not in CyOGs	no	814.5	504.5	700.5	-0.54	-0.44	0.1	0.185798	0.278417	0.809444
Synpcc7942_1151	Synpcc7942_1151	K13799	K13799	panC	bifunctional pantoate ligase/cytidylate kinase (EC:2.7.4.14 6.3.2.1); K13799 pantoate ligase / cytidylate kinase [EC:6.3.2.1 2.7.4.14]	cytidylate kinase pantoate--beta-alanine ligase Cytidyltransferase-related	Nucleotide transport and metabolism	Not in CyOGs	no	55	35	51.5	-0.11	-0.32	-0.21	0.779784	0.435501	0.617243
Synpcc7942_1152	Synpcc7942_1152	K03642	K03642	rlpA	rare lipoprotein A; K03642 rare lipoprotein A	rare lipoprotein A	Cell wall/membrane biogenesis	Not in CyOGs	no	142	85.5	226.5	-1.05	-0.96	0.09	0.0113424	0.0200017	0.832081
Synpcc7942_1153	Synpcc7942_1153	K06946	K06946		hypothetical protein; K06946	hypothetical protein	General function prediction only	Not in CyOGs	yes	365.5	585	1294.5	-1.33	0.21	1.55	0.00132163	0.602868	0.000213955
Synpcc7942_1154	Synpcc7942_1154				hypothetical protein	hypothetical protein	General function prediction only	Not in CyOGs	yes	371.5	867.5	790.5	-0.18	0.89	1.07	0.655672	0.0312488	0.00966983
Synpcc7942_1155	Synpcc7942_1155				hypothetical protein	hypothetical protein	Not in COGs	Not in CyOGs	no	75.5	65	44	0.28	-0.04	-0.31	0.500512	0.928624	0.445954
Synpcc7942_1156	Synpcc7942_1156				hypothetical protein	hypothetical protein	Replication, recombination and repair	Not in CyOGs	no	51.5	37.5	26	0.43	-0.19	-0.62	0.298315	0.636334	0.131481
Synpcc7942_1157	Synpcc7942_1157			recB	hypothetical protein	hypothetical protein	Replication, recombination and repair	Not in CyOGs	no	96	48	76.5	-0.22	-0.61	-0.39	0.5908	0.137212	0.341242
Synpcc7942_1158	Synpcc7942_1158				PAS/PAC and GAF sensor-containing diguanylate cyclase/phosphodiesterase	diguanylate cyclase/phosphodiesterase with PAS/PAC and GAF sensor(s)	Signal transduction mechanisms	Not in CyOGs	yes	128	344	178	1.36	1.56	0.19	0.0010434	0.000194431	0.635021
Synpcc7942_1159	Synpcc7942_1159				MarR family transcriptional regulator	transcriptional regulator, MarR family	Transcription	Not in CyOGs	no	67.5	67	99	-0.71	-0.5	0.21	0.0850735	0.2262	0.60419
Synpcc7942_1160	Synpcc7942_1160				hypothetical protein	hypothetical protein	Cell wall/membrane biogenesis	Not in CyOGs	no	27.5	30	15	0.7	-0.38	-1.08	0.0931941	0.356621	0.0100457
Synpcc7942_1161	Synpcc7942_1161	K09936	K09936		hypothetical protein; K09936 bacterial/archaeal transporter family-2 protein	hypothetical protein	Function unknown	Not in CyOGs	yes	24	13.5	4.5	1.21	-0.86	-2.08	0.00716191	0.0416602	5.12552e-06
Synpcc7942_1162	Synpcc7942_1162	K09936	K09936		hypothetical protein; K09936 bacterial/archaeal transporter family-2 protein	hypothetical protein	Function unknown	Not in CyOGs	yes	33	23	11.5	1.03	-0.25	-1.29	0.017008	0.54267	0.00304693
Synpcc7942_1163	Synpcc7942_1163				hypothetical protein	hypothetical protein	Carbohydrate transport and metabolism	Not in CyOGs	no	29.5	24.5	24	0.52	0.18	-0.35	0.208471	0.669948	0.403937
Synpcc7942_1164	Synpcc7942_1164				hypothetical protein	hypothetical protein	Not in COGs	Not in CyOGs	yes	80.5	131.5	65.5	1.41	0.99	-0.43	0.000709115	0.0170539	0.296796
Synpcc7942_1165	Synpcc7942_1165	K00988	K00988		hypothetical protein; K00988 ATP adenylyltransferase [EC:2.7.7.53]	hypothetical protein	Nucleotide transport and metabolism	Not in CyOGs	yes	25	55.5	22.5	1.1	0.61	-0.48	0.00989644	0.14051	0.255738
Synpcc7942_1166	Synpcc7942_1166				hypothetical protein	hypothetical protein	Replication, recombination and repair	Not in CyOGs	no	34	48.5	19.5	1.02	0.03	-0.99	0.0139886	0.942685	0.0169853
Synpcc7942_1167	Synpcc7942_1167				hypothetical protein	hypothetical protein	Not in COGs	Phycobilin-containing light-harvesting complexes	no	56	54	36.5	0.29	0.1	-0.19	0.478008	0.802549	0.645487
Synpcc7942_1168	Synpcc7942_1168	K06898	K06898		circadian phase modifier CpmA; K06898	circadian phase modifier CpmA	General function prediction only	Not in CyOGs	yes	76	139	55.5	1.25	1.16	-0.09	0.00263788	0.00509809	0.826801
Synpcc7942_1169	Synpcc7942_1169	K02035	K02035	dppA	oligopeptide-binding protein of oligopeptide ABC transporter; K02035 peptide/nickel transport system substrate-binding protein	oligopeptide-binding protein of oligopeptide ABC transporter	Amino acid transport and metabolism	Not in CyOGs	no	57	30.5	46	-0.17	-0.6	-0.43	0.677232	0.142877	0.293628
Synpcc7942_1170	Synpcc7942_1170	K01770	K01770	ispF	ispF; 2-C-methyl-D-erythritol 2,4-cyclodiphosphate synthase (EC:4.6.1.12); K01770 2-C-methyl-D-erythritol 2,4-cyclodiphosphate synthase [EC:4.6.1.12]	2-C-methyl-D-erythritol 2,4-cyclodiphosphate synthase	Not in COGs	Not in CyOGs	no	58	45	86	-0.58	-0.28	0.3	0.162368	0.492601	0.474853
Synpcc7942_1171	Synpcc7942_1171	K06876	K06876		hypothetical protein; K06876 deoxyribodipyrimidine photolyase-related protein	hypothetical protein	General function prediction only	Not in CyOGs	no	32	35	21.5	0.59	-0.37	-0.96	0.15472	0.368624	0.021199
Synpcc7942_1172	Synpcc7942_1172	K03820	K03820	lnt	lnt; apolipoprotein N-acyltransferase; K03820 apolipoprotein N-acyltransferase [EC:2.3.1.-]	apolipoprotein N-acyltransferase	Cell wall/membrane biogenesis	Not in CyOGs	no	32.5	53	37.5	0.15	0.24	0.09	0.706451	0.554931	0.831223
Synpcc7942_1173	Synpcc7942_1173	K09931	K09931		hypothetical protein; K09931 hypothetical protein	hypothetical protein	Cell wall/membrane biogenesis	Not in CyOGs	yes	41	27	15	0.6	-0.48	-1.08	0.149786	0.243743	0.00989841
Synpcc7942_1174	Synpcc7942_1174	K02711	K02711		photosystem II reaction center protein J; K02711 photosystem II PsbJ protein	photosystem II reaction center protein PsbJ	Not in COGs	Photosystem II	no	7810.5	5987	8089	-0.46	-0.05	0.41	0.260923	0.899177	0.318198
Synpcc7942_1175	Synpcc7942_1175	K02713	K02713		photosystem II protein L; K02713 photosystem II PsbL protein	photosystem II protein L	Not in COGs	Photosystem II	no	3812.5	3435	5285	-0.18	0.02	0.2	0.663484	0.953866	0.622119
Synpcc7942_1176	Synpcc7942_1176	K02708	K02708		psbF; cytochrome b559 subunit beta; K02708 photosystem II cytochrome b559 subunit beta	cytochrome b559 subunit beta	Not in COGs	Photosystem II	no	2770.5	2884	4276	-0.21	0.02	0.23	0.610255	0.961357	0.576829
Synpcc7942_1177	Synpcc7942_1177	K02707	K02707		psbE; cytochrome b559 subunit alpha; K02707 photosystem II cytochrome b559 subunit alpha	cytochrome b559 subunit alpha	Not in COGs	Photosystem II	no	2151.5	3143.5	3056	-0.15	0.14	0.3	0.705007	0.727787	0.467784
Synpcc7942_1178	Synpcc7942_1178				Ycf48-like protein	photosystem II stability/assembly factor	General function prediction only	Photosystem II	no	188.5	167	166.5	-0.31	-0.43	-0.12	0.446863	0.29416	0.772477
Synpcc7942_1179	Synpcc7942_1179				rubredoxin	rubredoxin	Energy production and conversion	Not in CyOGs	no	405.5	237	355	-0.82	-0.52	0.3	0.0459708	0.206888	0.457641
Synpcc7942_1180	Synpcc7942_1180	K05574	K05574	nuoA	NADH dehydrogenase subunit A (EC:1.6.5.3); K05574 NAD(P)H-quinone oxidoreductase subunit 3 [EC:1.6.5.3]	NADH dehydrogenase subunit A	Energy production and conversion	NADH:plastoquinone oxidoreductase	no	646.5	549	810.5	-0.55	0.14	0.69	0.17892	0.73422	0.0930682
Synpcc7942_1181	Synpcc7942_1181	K05582	K05582	nuoB	NADH dehydrogenase subunit B (EC:1.6.5.3); K05582 NAD(P)H-quinone oxidoreductase subunit K [EC:1.6.5.3]	NADH dehydrogenase subunit B	Energy production and conversion	NADH:plastoquinone oxidoreductase	no	768.5	773.5	1358	-0.37	0.16	0.53	0.365128	0.700797	0.197908
Synpcc7942_1182	Synpcc7942_1182	K05581	K05581		NADH dehydrogenase subunit J; K05581 NAD(P)H-quinone oxidoreductase subunit J [EC:1.6.5.3]	NADH dehydrogenase subunit J	Not in COGs	NADH:plastoquinone oxidoreductase	no	681.5	617.5	1025.5	-0.38	-0.23	0.14	0.354938	0.566762	0.72396
Synpcc7942_1183	Synpcc7942_1183				hypothetical protein	hypothetical protein	Not in COGs	Not in CyOGs	no	71	177.5	111.5	0.48	0.91	0.43	0.240639	0.0277175	0.298711
Synpcc7942_1184	Synpcc7942_1184	K01737	K01737	queD	6-pyruvoyl tetrahydrobiopterin synthase; K01737 6-pyruvoyltetrahydropterin/6-carboxytetrahydropterin synthase [EC:4.2.3.12 4.1.2.50]	6-pyruvoyl-tetrahydropterin synthase-like protein	Coenzyme transport and metabolism	Not in CyOGs	no	181	272	224	0	0.37	0.37	0.993121	0.367385	0.372208
Synpcc7942_1185	Synpcc7942_1185				hypothetical protein	hypothetical protein	Not in COGs	Not in CyOGs	no	104	76.5	45	0.47	-0.3	-0.77	0.263146	0.467697	0.066939
Synpcc7942_1186	Synpcc7942_1186	K00082	K00082		riboflavin-specific deaminase; K00082 5-amino-6-(5-phosphoribosylamino)uracil reductase [EC:1.1.1.193]	putative riboflavin-specific deaminase	Coenzyme transport and metabolism	Not in CyOGs	no	20.5	14.5	9	0.49	-0.27	-0.76	0.255716	0.518975	0.0777013
Synpcc7942_1187	Synpcc7942_1187	K09919	K09919		hypothetical protein; K09919 hypothetical protein	hypothetical protein	Function unknown	Not in CyOGs	no	42	24.5	30	0.14	-0.39	-0.53	0.735825	0.337709	0.19676
Synpcc7942_1188	Synpcc7942_1188				AP-4-A phosphorylase II-like protein	Ap-4-A phosphorylase II-like protein	Coenzyme transport and metabolism	Not in CyOGs	yes	60.5	35	127	-1.42	-0.67	0.76	0.000740217	0.109361	0.0689837
Synpcc7942_1189	Synpcc7942_1189	K03752	K03752	mobA	molybdopterin-guanine dinucleotide biosynthesis protein A; K03752 molybdopterin-guanine dinucleotide biosynthesis protein A [EC:2.7.7.77]	molybdopterin-guanine dinucleotide biosynthesis protein A	Coenzyme transport and metabolism	Not in CyOGs	no	54	38.5	68.5	-0.98	-0.92	0.06	0.0191241	0.0271481	0.888382
Synpcc7942_1190	Synpcc7942_1190	K01255	K01255	pepA	leucyl aminopeptidase (EC:3.4.11.1); K01255 leucyl aminopeptidase [EC:3.4.11.1]	leucyl aminopeptidase	Not in COGs	Not in CyOGs	no	94.5	73	55.5	0.11	-0.61	-0.72	0.790111	0.135467	0.0794779
Synpcc7942_1191	Synpcc7942_1191	K00942	K00942	gmk	gmk; guanylate kinase (EC:2.7.4.8); K00942 guanylate kinase [EC:2.7.4.8]	guanylate kinase	Nucleotide transport and metabolism	Not in CyOGs	no	53	27.5	20	0.24	-0.76	-1	0.571413	0.0662149	0.017408
Synpcc7942_1192	Synpcc7942_1192				hypothetical protein	hypothetical protein	Not in COGs	Not in CyOGs	no	196.5	148.5	206.5	-0.48	-0.04	0.43	0.246957	0.913525	0.294001
Synpcc7942_1193	Synpcc7942_1193				phospholipid/glycerol acyltransferase	Phospholipid/glycerol acyltransferase	Lipid transport and metabolism	Not in CyOGs	no	143.5	134	303	-0.77	0	0.77	0.0612862	0.992561	0.0601356
Synpcc7942_1194	Synpcc7942_1194	K03474	K03474	pdxJ	pyridoxine 5'-phosphate synthase; K03474 pyridoxine 5-phosphate synthase [EC:2.6.99.2]	pyridoxal phosphate biosynthetic protein PdxJ	Not in COGs	Not in CyOGs	no	60.5	47	44	0.45	-0.2	-0.65	0.276844	0.622398	0.115606
Synpcc7942_1195	Synpcc7942_1195				hypothetical protein	hypothetical protein	Not in COGs	Not in CyOGs	no	268.5	478.5	574	-0.45	0.43	0.88	0.266903	0.29511	0.0320117
Synpcc7942_1196	Synpcc7942_1196				hypothetical protein	hypothetical protein	Not in COGs	Not in CyOGs	no	191	250	311.5	-0.63	0.15	0.78	0.127962	0.718382	0.060713
Synpcc7942_1197	Synpcc7942_1197	K01609	K01609	trpC	trpC; indole-3-glycerol phosphate synthase (EC:4.1.1.48); K01609 indole-3-glycerol phosphate synthase [EC:4.1.1.48]	indole-3-glycerol-phosphate synthase	Amino acid transport and metabolism	Not in CyOGs	no	89	37	43	-0.51	-1.03	-0.52	0.214455	0.0131975	0.21074
Synpcc7942_1198	Synpcc7942_1198	K00382	K00382	lpd	dihydrolipoamide dehydrogenase (EC:1.8.1.4); K00382 dihydrolipoamide dehydrogenase [EC:1.8.1.4]	dihydrolipoamide dehydrogenase	Energy production and conversion	Not in CyOGs	no	119	65	65.5	-0.11	-0.57	-0.46	0.787342	0.166365	0.264846
Synpcc7942_1199	Synpcc7942_1199	K03437	K03437	trmH	tRNA/rRNA methyltransferase; K03437 RNA methyltransferase, TrmH family	probable tRNA/rRNA methyltransferase	Translation	Not in CyOGs	no	55.5	64.5	65	0.44	0.52	0.08	0.291141	0.20674	0.836706
Synpcc7942_1200	Synpcc7942_1200				hypothetical protein	hypothetical protein	Not in COGs	Not in CyOGs	yes	52.5	26.5	23.5	0.54	-0.86	-1.4	0.193876	0.0383426	0.000907863
Synpcc7942_1201	Synpcc7942_1201				glycosyltransferase	probable glycosyltransferase	Cell wall/membrane biogenesis	Not in CyOGs	no	60	45	39	0.06	-0.86	-0.92	0.883263	0.0377156	0.0265727
Synpcc7942_1202	Synpcc7942_1202				hypothetical protein	hypothetical protein	Not in COGs	Not in CyOGs	no	45	41.5	23.5	0.51	-0.54	-1.05	0.214988	0.192322	0.0116881
Synpcc7942_1203	Synpcc7942_1203				hypothetical protein	hypothetical protein	General function prediction only	Not in CyOGs	yes	20	19.5	4	2.15	0.03	-2.12	4.30133e-06	0.939659	6.08283e-06
Synpcc7942_1204	Synpcc7942_1204				prevent-host-death protein	Prevent-host-death protein	Cell cycle control, mitosis and meiosis	Not in CyOGs	yes	28	19	6	1.52	-0.31	-1.83	0.000955014	0.468355	7.54869e-05
Synpcc7942_1205	Synpcc7942_1205			fimE	phage_integrase-like protein	phage_integrase-like	Not in COGs	Not in CyOGs	yes	40	19.5	9	1.48	-0.59	-2.07	0.00220103	0.172793	1.82442e-05
Synpcc7942_1206	Synpcc7942_1206				hypothetical protein	hypothetical protein	Not in COGs	Not in CyOGs	no	68.5	68	59.5	0.59	0.17	-0.42	0.160817	0.681323	0.319552
Synpcc7942_1207	Synpcc7942_1207			yoeB	addiction module toxin, Txe/YoeB	Addiction module toxin, Txe/YoeB	Function unknown	Not in CyOGs	no	105.5	264	140.5	0.73	0.83	0.1	0.0767548	0.0441747	0.808094
Synpcc7942_1208	Synpcc7942_1208			yefM	prevent-host-death protein	Prevent-host-death protein	Cell cycle control, mitosis and meiosis	Not in CyOGs	no	135.5	276	247.5	-0.15	0.61	0.76	0.709933	0.138069	0.0646933
Synpcc7942_1209	Synpcc7942_1209				hypothetical protein	hypothetical protein	Not in COGs	Not in CyOGs	no	745.5	866.5	783	-0.21	0.24	0.45	0.600589	0.5563	0.267062
Synpcc7942_1210	Synpcc7942_1210				hypothetical protein	hypothetical protein	Not in COGs	Not in CyOGs	no	173	153.5	108	0.44	0.08	-0.36	0.286189	0.836512	0.389028
Synpcc7942_1211	Synpcc7942_1211				molybdopterin-guanine dinucleotide biosynthesis protein A	probable molybdopterin-guanine dinucleotide biosynthesis protein A	Not in COGs	Not in CyOGs	no	123.5	100	128	0.13	0.18	0.05	0.754773	0.660228	0.899477
Synpcc7942_1212	Synpcc7942_1212				hypothetical protein	hypothetical protein	Not in COGs	Not in CyOGs	no	190	106.5	153	-0.12	-0.52	-0.4	0.779321	0.209908	0.331292
Synpcc7942_1213	Synpcc7942_1213	K18828	K18828		virulence associated protein C; K18828 tRNA(fMet)-specific endonuclease VapC [EC:3.1.-.-]	virulence associated protein C	General function prediction only	Not in CyOGs	no	47	67.5	40.5	0.56	-0.05	-0.61	0.1785	0.89935	0.141797
Synpcc7942_1214	Synpcc7942_1214	K00432	K00432	btuE	glutathione peroxidase (EC:1.11.1.9); K00432 glutathione peroxidase [EC:1.11.1.9]	Glutathione peroxidase	Posttranslational modification, protein turnover, chaperones	Not in CyOGs	no	49	32.5	29	-0.11	-0.95	-0.84	0.795251	0.0233923	0.0456118
Synpcc7942_1215	Synpcc7942_1215				acyl-CoA dehydrogenase	acyl-CoA dehydrogenase family protein-like	Not in COGs	Not in CyOGs	yes	41.5	21	11.5	0.54	-0.88	-1.43	0.193636	0.0332092	0.000748152
Synpcc7942_1216	Synpcc7942_1216	K08482	K08482		circadian clock protein KaiC; K08482 circadian clock protein KaiC	circadian clock protein KaiC	Signal transduction mechanisms	Not in CyOGs	no	150	99	101	-0.09	-0.3	-0.21	0.823543	0.460606	0.606635
Synpcc7942_1217	Synpcc7942_1217	K08481	K08481		circadian clock protein KaiB; K08481 circadian clock protein KaiB	circadian clock protein KaiB	Not in COGs	Not in CyOGs	no	296.5	149.5	332	-0.68	-0.74	-0.06	0.099329	0.0735855	0.887171
Synpcc7942_1218	Synpcc7942_1218	K08480	K08480		circadian clock protein KaiA; K08480 circadian clock protein KaiA	circadian clock protein KaiA	Not in COGs	Not in CyOGs	no	103	80.5	150.5	-0.52	-0.33	0.19	0.208483	0.425069	0.643672
Synpcc7942_1219	Synpcc7942_1219	K02888	K02888	rplU	rplU; 50S ribosomal protein L21; K02888 large subunit ribosomal protein L21	50S ribosomal protein L21	Not in COGs	Not in CyOGs	no	1688	2629.5	2879	-0.29	0.28	0.57	0.473752	0.496669	0.163728
Synpcc7942_1220	Synpcc7942_1220	K02899	K02899	rpmA	rpmA; 50S ribosomal protein L27; K02899 large subunit ribosomal protein L27	50S ribosomal protein L27	Not in COGs	Not in CyOGs	no	5146.5	6602	7560	-0.5	0.01	0.51	0.22163	0.97858	0.211732
Synpcc7942_1221	Synpcc7942_1221	K02658	K02658		response regulator receiver domain-containing protein; K02658 twitching motility two-component system response regulator PilH	response regulator receiver domain protein (CheY-like)	Not in COGs	Not in CyOGs	yes	375	968	300	1.34	1.6	0.26	0.00129087	0.000132181	0.521696
Synpcc7942_1222	Synpcc7942_1222	K03177	K03177	truB	truB; tRNA pseudouridine synthase B (EC:4.2.1.70); K03177 tRNA pseudouridine55 synthase [EC:5.4.99.25]	tRNA pseudouridine synthase B	Translation	Not in CyOGs	no	57	39	24	0.64	-0.29	-0.93	0.121236	0.482197	0.0252987
Synpcc7942_1223	Synpcc7942_1223	K02004	K02004		DevC protein; K02004 putative ABC transport system permease protein	DevC protein	Defense mechanisms	Not in CyOGs	no	88.5	66.5	87	0.05	-0.22	-0.27	0.904839	0.583637	0.504928
Synpcc7942_1224	Synpcc7942_1224	K02005	K02005	emrA	ABC-transporter membrane fusion protein; K02005 HlyD family secretion protein	ABC-transporter membrane fusion protein	Not in COGs	Not in CyOGs	no	54.5	74	69	0.45	0.45	0	0.275747	0.270384	0.991007
Synpcc7942_1225	Synpcc7942_1225	K05371	K05371		phycocyanobilin:ferredoxin oxidoreductase (EC:1.3.7.5); K05371 phycocyanobilin:ferredoxin oxidoreductase [EC:1.3.7.5]	phycocyanobilin:ferredoxin oxidoreductase	Not in COGs	Phycobilin-containing light-harvesting complexes	no	132	103	146	-0.69	-0.71	-0.03	0.0959272	0.0831478	0.945795
Synpcc7942_1226	Synpcc7942_1226				processing protease	processing protease	General function prediction only	Not in CyOGs	no	73.5	75	98	-0.7	-0.31	0.39	0.0884013	0.445667	0.343522
Synpcc7942_1227	Synpcc7942_1227	K03630	K03630	yicR	radC; DNA repair protein RadC; K03630 DNA repair protein RadC	DNA repair protein RadC	Replication, recombination and repair	Not in CyOGs	no	56	62.5	25	1.04	0.19	-0.85	0.0128204	0.636525	0.0424729
Synpcc7942_1228	Synpcc7942_1228				hypothetical protein	hypothetical protein	Not in COGs	Not in CyOGs	no	28.5	13.5	13	-0.04	-0.84	-0.79	0.917736	0.0458143	0.0601071
Synpcc7942_1229	Synpcc7942_1229	K05936	K05936		precorrin-4 C11-methyltransferase (EC:2.1.1.133); K05936 precorrin-4/cobalt-precorrin-4 C11-methyltransferase [EC:2.1.1.133 2.1.1.271]	precorrin-4 C11-methyltransferase	Coenzyme transport and metabolism	Not in CyOGs	yes	31.5	12.5	13	0.38	-0.93	-1.32	0.362552	0.0255212	0.0019877
Synpcc7942_1230	Synpcc7942_1230	K13292	K13292	lgt	prolipoprotein diacylglyceryl transferase; K13292 phosphatidylglycerol:prolipoprotein diacylglycerol transferase [EC:2.-.-.-]	prolipoprotein diacylglyceryl transferase	Not in COGs	Not in CyOGs	no	58	30.5	34	0.19	-0.78	-0.96	0.654489	0.0602532	0.0209133
Synpcc7942_1231	Synpcc7942_1231	K02634	K02634		apocytochrome f; K02634 apocytochrome f	cytochrome b6f complex subunit PetA	Not in COGs	Cytochrome b6f complex	no	546.5	353.5	631.5	-1.03	-0.95	0.07	0.0130166	0.0208148	0.859457
Synpcc7942_1232	Synpcc7942_1232	K02636	K02636		cytochrome b6-f complex iron-sulfur subunit; K02636 cytochrome b6-f complex iron-sulfur subunit [EC:1.10.9.1]	cytochrome b6-f complex iron-sulfur subunit	Energy production and conversion	Cytochrome b6f complex	no	547.5	324	498	-0.94	-0.93	0.01	0.022161	0.0239139	0.975946
Synpcc7942_1233	Synpcc7942_1233				hypothetical protein	hypothetical protein	Not in COGs	Not in CyOGs	no	106	58	45.5	0.12	-0.74	-0.87	0.763735	0.0721946	0.0367633
Synpcc7942_1234	Synpcc7942_1234				hypothetical protein	hypothetical protein	Posttranslational modification, protein turnover, chaperones	Not in CyOGs	no	199.5	226	319.5	-0.51	0.49	1	0.213829	0.235009	0.0158599
Synpcc7942_1235	Synpcc7942_1235	K00367	K00367	napA	assimilatory nitrate reductase (ferredoxin) (EC:1.7.7.2); K00367 ferredoxin-nitrate reductase [EC:1.7.7.2]	assimilatory nitrate reductase (ferredoxin) precursor	Energy production and conversion	Not in CyOGs	no	51	37.5	33.5	0.61	0.03	-0.58	0.139626	0.94071	0.160495
Synpcc7942_1236	Synpcc7942_1236	K15579	K15579		nitrate transport ATP-binding subunits C and D; K15579 nitrate/nitrite transport system ATP-binding protein	nitrate transport ATP-binding subunits C and D	Inorganic ion transport and metabolism	Not in CyOGs	no	918	486	950.5	-0.59	-0.59	0	0.148022	0.148064	0.999713
Synpcc7942_1237	Synpcc7942_1237	K15578	K15578		nitrate transport ATP-binding subunits C and D; K15578 nitrate/nitrite transport system ATP-binding protein [EC:3.6.3.-]	nitrate transport ATP-binding subunits C and D	Inorganic ion transport and metabolism	Not in CyOGs	no	470.5	498.5	662.5	-0.53	-0.47	0.06	0.19774	0.249028	0.891514
Synpcc7942_1238	Synpcc7942_1238	K15577	K15577		nitrate transport permease; K15577 nitrate/nitrite transport system permease protein	nitrate transport permease	Inorganic ion transport and metabolism	Not in CyOGs	no	749.5	1244	1058.5	-0.03	0.27	0.3	0.948658	0.510455	0.470117
Synpcc7942_1239	Synpcc7942_1239	K15576	K15576		ABC-type nitrate/nitrite transport system substrate-binding protein; K15576 nitrate/nitrite transport system substrate-binding protein	ABC-type nitrate/nitrite transport system substrate-binding protein	Inorganic ion transport and metabolism	Not in CyOGs	yes	747.5	1062	363.5	1.12	0.6	-0.52	0.00657822	0.14324	0.20104
Synpcc7942_1240	Synpcc7942_1240	K00366	K00366		nirA; ferredoxin-nitrite reductase (EC:1.7.7.1); K00366 ferredoxin-nitrite reductase [EC:1.7.7.1]	ferredoxin-nitrite reductase	Inorganic ion transport and metabolism	Not in CyOGs	yes	393	1069	255.5	1.9	1.69	-0.21	6.97495e-06	5.89729e-05	0.601946
Synpcc7942_1241	Synpcc7942_1241				nitrite reductase-like protein	nitrite reductase related protein	Energy production and conversion	Not in CyOGs	no	63	46	70.5	-0.17	-0.22	-0.05	0.673848	0.594001	0.911035
Synpcc7942_1242	Synpcc7942_1242			ybhD	LysR family transcriptional regulator	transcriptional regulator, LysR family	Transcription	Not in CyOGs	no	77.5	54.5	72	-0.05	-0.48	-0.43	0.897184	0.242982	0.299694
Synpcc7942_1243	Synpcc7942_1243				cyclic nucleotide-binding protein	cyclic nucleotide-binding domain (cNMP-BD) protein	Signal transduction mechanisms	Not in CyOGs	yes	30	34	12.5	1.26	-0.41	-1.67	0.00308666	0.322634	0.000102549
Synpcc7942_1244	Synpcc7942_1244	K09691	K09691		ATPase; K09691 lipopolysaccharide transport system ATP-binding protein	ATPase	Carbohydrate transport and metabolism	Not in CyOGs	yes	48.5	49	21.5	0.88	-0.5	-1.38	0.0339357	0.226252	0.00101578
Synpcc7942_1245	Synpcc7942_1245				hypothetical protein	hypothetical protein	Function unknown	Not in CyOGs	no	39	31	19.5	0.37	-0.32	-0.69	0.382912	0.450202	0.106796
Synpcc7942_1246	Synpcc7942_1246	K09835	K09835		carotene isomerase; K09835 prolycopene isomerase [EC:5.2.1.13]	carotene isomerase	Secondary metabolites biosynthesis, transport and catabolism	Carotenoids	no	62	44.5	49	-0.2	-0.18	0.01	0.632933	0.651968	0.978488
Synpcc7942_1247	Synpcc7942_1247				hypothetical protein	hypothetical protein	Not in COGs	Not in CyOGs	no	46.5	22	31	-0.05	-0.79	-0.74	0.900718	0.0623541	0.0862052
Synpcc7942_1248	Synpcc7942_1248				hypothetical protein	hypothetical protein	Not in COGs	Not in CyOGs	no	55	34	35	0.32	-0.62	-0.94	0.442789	0.13663	0.0254638
Synpcc7942_1249	Synpcc7942_1249	K02697	K02697		photosystem I reaction center subunit IX; K02697 photosystem I subunit IX	photosystem I reaction center subunit IX	Not in COGs	Photosystem I	yes	5165	2762	4607	-0.88	-1.37	-0.49	0.0330376	0.00102515	0.233348
Synpcc7942_1250	Synpcc7942_1250	K02694	K02694		photosystem I reaction center subunit III; K02694 photosystem I subunit III	photosystem I reaction center subunit III precursor	Not in COGs	Photosystem I	no	828.5	651	1023.5	-0.95	-0.7	0.26	0.0206454	0.0888732	0.531801
Synpcc7942_1251	Synpcc7942_1251	K01409	K01409	ygjD	gcp; DNA-binding/iron metalloprotein/AP endonuclease (EC:3.4.24.57); K01409 N6-L-threonylcarbamoyladenine synthase [EC:2.3.1.234]	O-sialoglycoprotein endopeptidase	Posttranslational modification, protein turnover, chaperones	Not in CyOGs	no	24.5	18.5	12.5	0.31	-0.41	-0.72	0.456408	0.322084	0.0850878
Synpcc7942_1252	Synpcc7942_1252				DNA repair protein RAD32-like protein	DNA repair protein RAD32-like	Replication, recombination and repair	Not in CyOGs	no	43	29.5	27.5	0.04	-0.27	-0.31	0.926574	0.516234	0.459748
Synpcc7942_1253	Synpcc7942_1253				hypothetical protein	hypothetical protein	Not in COGs	Not in CyOGs	yes	74.5	63	182	-1.08	-0.08	1	0.00973174	0.848813	0.0165915
Synpcc7942_1254	Synpcc7942_1254				cyclic nucleotide-binding protein	cyclic nucleotide-binding domain (cNMP-BD) protein	Signal transduction mechanisms	Not in CyOGs	no	3013.5	3986.5	2528.5	1.02	0.65	-0.38	0.0131147	0.11563	0.354903
Synpcc7942_1255	Synpcc7942_1255	K11325	K11325		L-cysteine/cystine lyase; K11325 L-cysteine/cystine lyase	L-cysteine/cystine lyase	Amino acid transport and metabolism	Not in CyOGs	no	227.5	426.5	274	0.47	0.36	-0.11	0.253764	0.379214	0.792207
Synpcc7942_1256	Synpcc7942_1256	K00799	K00799	yfcG	glutathione S-transferase; K00799 glutathione S-transferase [EC:2.5.1.18]	glutathione S-transferase	Posttranslational modification, protein turnover, chaperones	Not in CyOGs	yes	105	88	157.5	-1.15	-0.63	0.52	0.00555316	0.127485	0.202194
Synpcc7942_1257	Synpcc7942_1257				chloride channel-like protein	chloride channel-like	Inorganic ion transport and metabolism	Not in CyOGs	no	90	53.5	92.5	-1.03	-0.56	0.47	0.0125385	0.172189	0.249871
Synpcc7942_1258	Synpcc7942_1258				hypothetical protein	hypothetical protein	Not in COGs	Not in CyOGs	no	83	33	62.5	-1.02	-1.05	-0.03	0.0148243	0.0119543	0.940973
Synpcc7942_1259	Synpcc7942_1259	K01551	K01551		arsenite-activated ATPase ArsA (EC:3.6.3.16); K01551 arsenite-transporting ATPase [EC:3.6.3.16]	arsenite-activated ATPase (arsA)	Inorganic ion transport and metabolism	Not in CyOGs	yes	319	103	795.5	-2.52	-1.44	1.08	5.48352e-09	0.000569756	0.00871851
Synpcc7942_1260	Synpcc7942_1260			yfgC	hypothetical protein	hypothetical protein	General function prediction only	Not in CyOGs	yes	503	871.5	2381.5	-1.16	0.55	1.71	0.00506528	0.182139	4.8111e-05
Synpcc7942_1261	Synpcc7942_1261	K01803	K01803	tpiA	tpiA; triosephosphate isomerase (EC:5.3.1.1); K01803 triosephosphate isomerase (TIM) [EC:5.3.1.1]	triosephosphate isomerase	Carbohydrate transport and metabolism	Calvin cycle enzymes	no	107.5	140.5	173	-0.5	-0.09	0.41	0.224451	0.823839	0.320593
Synpcc7942_1262	Synpcc7942_1262	K07137	K07137		FAD-dependent dehydrogenase; K07137	uncharacterized FAD-dependent dehydrogenase	General function prediction only	Not in CyOGs	no	34	67	42.5	0.37	0.57	0.21	0.373363	0.165061	0.617385
Synpcc7942_1263	Synpcc7942_1263	K07444	K07444	rlmL	N-6 adenine-specific DNA methylase; K07444 putative N6-adenine-specific DNA methylase [EC:2.1.1.-]	N6-adenine-specific DNA methylase-like	Replication, recombination and repair	Not in CyOGs	no	43.5	73	35	0.78	0.88	0.1	0.0596617	0.0340539	0.812057
Synpcc7942_1264	Synpcc7942_1264	K03316	K03316	cvrA	Na+/H+ antiporter; K03316 monovalent cation:H+ antiporter, CPA1 family	Na+/H+ antiporter	Inorganic ion transport and metabolism	Not in CyOGs	no	57.5	33.5	26	0.31	-0.48	-0.79	0.453316	0.241353	0.0560596
Synpcc7942_1265	Synpcc7942_1265	K03499	K03499	trkA	hypothetical protein; K03499 trk system potassium uptake protein TrkA	hypothetical protein	Inorganic ion transport and metabolism	Not in CyOGs	no	41.5	33.5	52.5	-0.21	-0.09	0.12	0.60276	0.824983	0.764607
Synpcc7942_1266	Synpcc7942_1266	K02428	K02428	rdgB	Ham1-like protein; K02428 XTP/dITP diphosphohydrolase [EC:3.6.1.66]	Ham1-like protein	Nucleotide transport and metabolism	Not in CyOGs	no	45.5	34.5	37	0.26	-0.33	-0.59	0.531061	0.419771	0.154274
Synpcc7942_1267	Synpcc7942_1267				hypothetical protein	hypothetical protein	Not in COGs	Not in CyOGs	no	43	38.5	49.5	-0.56	-0.59	-0.03	0.176405	0.150379	0.932484
Synpcc7942_1268	Synpcc7942_1268				phosphoglucomutase (EC:5.4.2.2)	Phosphoglucomutase	Carbohydrate transport and metabolism	Not in CyOGs	no	39	42.5	40.5	-0.26	-0.23	0.03	0.528666	0.568922	0.951316
Synpcc7942_1269	Synpcc7942_1269	K06213	K06213		magnesium transporter; K06213 magnesium transporter	magnesium transporter	Inorganic ion transport and metabolism	Not in CyOGs	no	71.5	55.5	63	-0.45	-0.26	0.19	0.268705	0.523317	0.638541
Synpcc7942_1270	Synpcc7942_1270				hypothetical protein	hypothetical protein	Not in COGs	Not in CyOGs	yes	285.5	122.5	282	-1.25	-0.89	0.36	0.00263748	0.0312266	0.37859
Synpcc7942_1271	Synpcc7942_1271				hypothetical protein	hypothetical protein	Not in COGs	Not in CyOGs	no	157.5	113.5	253.5	-0.72	-0.44	0.28	0.0801925	0.278292	0.501823
Synpcc7942_1272	Synpcc7942_1272				hypothetical protein	hypothetical protein	Not in COGs	Not in CyOGs	yes	45.5	32.5	18	1.24	-0.19	-1.43	0.00382408	0.637767	0.000852906
Synpcc7942_1273	Synpcc7942_1273	K17758+K17759	K17758+K17759	yjeF	hypothetical protein; K17758 ADP-dependent NAD(P)H-hydrate dehydratase [EC:4.2.1.136] K17759 NAD(P)H-hydrate epimerase [EC:5.1.99.6]	hypothetical protein	Function unknown	Not in CyOGs	no	22	25	14	0.72	-0.35	-1.07	0.0826174	0.397396	0.0104906
Synpcc7942_1274	Synpcc7942_1274				TPR repeat-containing protein	TPR repeat	Not in COGs	Photosystem I	no	110.5	113	106.5	-0.22	-0.2	0.02	0.599827	0.625987	0.969937
Synpcc7942_1275	Synpcc7942_1275				hypothetical protein	hypothetical protein	Function unknown	Not in CyOGs	yes	98	223	61.5	1.6	1.33	-0.27	0.000140842	0.00140375	0.513964
Synpcc7942_1276	Synpcc7942_1276	K02030	K02030	artI	extracellular solute-binding protein; K02030 polar amino acid transport system substrate-binding protein	extracellular solute-binding protein, family 3	Amino acid transport and metabolism	Not in CyOGs	no	74.5	61	71	-0.29	0.01	0.3	0.480994	0.98227	0.467791
Synpcc7942_1277	Synpcc7942_1277	K02887	K02887	rplT	rplT; 50S ribosomal protein L20; K02887 large subunit ribosomal protein L20	50S ribosomal protein L20	Not in COGs	Not in CyOGs	no	828.5	641.5	1141.5	-0.4	-0.32	0.08	0.333394	0.434485	0.852037
Synpcc7942_1278	Synpcc7942_1278	K02916	K02916		rpmI; 50S ribosomal protein L35; K02916 large subunit ribosomal protein L35	50S ribosomal protein L35	Translation	Not in CyOGs	no	2610.5	2664	3483.5	-0.01	-0.1	-0.09	0.973283	0.803013	0.829045
Synpcc7942_1279	Synpcc7942_1279				hypothetical protein	hypothetical protein	Not in COGs	Not in CyOGs	yes	28	35	15.5	1.01	-0.23	-1.25	0.0213641	0.579788	0.00476002
Synpcc7942_1280	Synpcc7942_1280				hypothetical protein	hypothetical protein	Function unknown	Not in CyOGs	no	59.5	85.5	36.5	0.93	0.11	-0.81	0.0254572	0.78255	0.0495329
Synpcc7942_1281	Synpcc7942_1281				hypothetical protein	hypothetical protein	Not in COGs	Not in CyOGs	no	126	143	79.5	0.53	0.32	-0.22	0.194359	0.43972	0.59731
Synpcc7942_1282	Synpcc7942_1282	K03639	K03639	moaA	moaA; molybdenum cofactor biosynthesis protein A; K03639 cyclic pyranopterin phosphate synthase [EC:4.1.99.18]	molybdenum cofactor biosynthesis protein A	Coenzyme transport and metabolism	Not in CyOGs	yes	204.5	599	532.5	0.14	1.83	1.7	0.741053	1.3814e-05	5.28387e-05
Synpcc7942_1283	Synpcc7942_1283	K03635	K03635	moaE	molybdopterin synthase subunit MoaE; K03635 molybdopterin synthase catalytic subunit [EC:2.8.1.12]	molybdopterin synthase subunit MoaE	Not in COGs	Not in CyOGs	no	26	15.5	20.5	0.05	-0.3	-0.36	0.902724	0.468251	0.401243
Synpcc7942_1284	Synpcc7942_1284				molybdopterin converting factor subunit 1	molybdopterin converting factor subunit 1	Not in COGs	Not in CyOGs	no	49	33	36	0.19	-0.47	-0.66	0.648991	0.267317	0.121761
Synpcc7942_1285	Synpcc7942_1285			moaC	moaC; bifunctional molybdenum cofactor biosynthesis protein MoaC/MogA	bifunctional molybdenum cofactor biosynthesis protein C/molybdopterin-binding protein	Not in COGs	Not in CyOGs	yes	16	12.5	4.5	1.3	-0.94	-2.24	0.00304849	0.0245853	5.10793e-07
Synpcc7942_1286	Synpcc7942_1286	K03750	K03750	moeA	molybdopterin molybdochelatase; K03750 molybdopterin molybdotransferase [EC:2.10.1.1]	molybdopterin molybdochelatase	Coenzyme transport and metabolism	Not in CyOGs	no	26	28.5	16.5	0.5	-0.37	-0.87	0.230323	0.370823	0.0376519
Synpcc7942_1287	Synpcc7942_1287				hypothetical protein	VCBS	Not in COGs	Not in CyOGs	no	195.5	150	133	-0.15	-0.26	-0.1	0.708422	0.530671	0.800168
Synpcc7942_1288	Synpcc7942_1288				hypothetical protein	hypothetical protein	Not in COGs	Not in CyOGs	no	37	25.5	15	0.65	-0.28	-0.93	0.12336	0.503474	0.0285497
Synpcc7942_1289	Synpcc7942_1289	K03592	K03592	pmbA	modulator of DNA gyrase; K03592 PmbA protein	putative modulator of DNA gyrase	General function prediction only	Not in CyOGs	yes	315.5	269.5	793	-1.12	-0.01	1.11	0.00655653	0.972887	0.00724104
Synpcc7942_1290	Synpcc7942_1290				SmtA metallothionein	SmtA metallothionein	Not in COGs	Not in CyOGs	yes	2049	898.5	533.5	1.13	-1.05	-2.19	0.00624103	0.0107233	3.06817e-07
Synpcc7942_1291	Synpcc7942_1291				ArsR family transcriptional regulator	transcriptional regulator, ArsR family	Transcription	Not in CyOGs	yes	36	83	26	1.47	0.72	-0.75	0.000570424	0.0839404	0.0754924
Synpcc7942_1292	Synpcc7942_1292	K02316	K02316	dnaG	dnaG; DNA primase (EC:2.7.7.-); K02316 DNA primase [EC:2.7.7.-]	DNA primase	Replication, recombination and repair	Not in CyOGs	yes	118	405.5	143	1.19	1.36	0.17	0.00406718	0.00108021	0.678999
Synpcc7942_1293	Synpcc7942_1293	K01890	K01890	pheT	pheT; phenylalanyl-tRNA synthetase subunit beta (EC:6.1.1.20); K01890 phenylalanyl-tRNA synthetase beta chain [EC:6.1.1.20]	phenylalanyl-tRNA synthetase subunit beta	Translation	Not in CyOGs	no	91	74.5	55.5	0.17	-0.06	-0.22	0.686145	0.891405	0.588998
Synpcc7942_1294	Synpcc7942_1294	K08884	K08884		serine/threonine protein kinase; K08884 serine/threonine protein kinase, bacterial [EC:2.7.11.1]	serine/threonine protein kinase	General function prediction only	Not in CyOGs	no	126.5	141	166.5	-0.29	0.45	0.74	0.472619	0.27217	0.070503
Synpcc7942_1295	Synpcc7942_1295				phospholipid/glycerol acyltransferase	Phospholipid/glycerol acyltransferase	Lipid transport and metabolism	Not in CyOGs	no	94	87.5	71	0.75	0.31	-0.44	0.0692943	0.445891	0.28825
Synpcc7942_1296	Synpcc7942_1296				hypothetical protein	hypothetical protein	Not in COGs	Not in CyOGs	yes	27	14.5	11	0.78	-0.64	-1.42	0.0703478	0.124274	0.00103263
Synpcc7942_1297	Synpcc7942_1297	K00027	K00027	maeB	malate dehydrogenase (EC:1.1.1.38); K00027 malate dehydrogenase (oxaloacetate-decarboxylating) [EC:1.1.1.38]	Malate dehydrogenase (oxaloacetate decarboxylating)	Energy production and conversion	Not in CyOGs	no	244	221	357	-0.86	-0.56	0.3	0.0366641	0.173806	0.459395
Synpcc7942_1298	Synpcc7942_1298				diguanylate cyclase	diguanylate cyclase (GGDEF domain)	Not in COGs	Not in CyOGs	no	331.5	781.5	354	0.83	0.84	0.01	0.04435	0.0413467	0.976347
Synpcc7942_1299	Synpcc7942_1299				hypothetical protein	hypothetical protein	Function unknown	Not in CyOGs	yes	75	58	23	1.02	-0.27	-1.29	0.0143785	0.516926	0.00214416
Synpcc7942_1300	Synpcc7942_1300	K01934	K01934		hypothetical protein; K01934 5-formyltetrahydrofolate cyclo-ligase [EC:6.3.3.2]	hypothetical protein	Not in COGs	Not in CyOGs	no	31.5	21	17	0.28	-0.32	-0.61	0.50541	0.436371	0.152065
Synpcc7942_1301	Synpcc7942_1301	K03654	K03654	recQ	ATP-dependent DNA helicase RecQ (EC:3.6.1.-); K03654 ATP-dependent DNA helicase RecQ [EC:3.6.4.12]	ATP-dependent DNA helicase RecQ	Replication, recombination and repair	Not in CyOGs	yes	58.5	51	27.5	1.32	0.3	-1.03	0.00158424	0.471452	0.013629
Synpcc7942_1302	Synpcc7942_1302				hypothetical protein	hypothetical protein	Not in COGs	Not in CyOGs	yes	2250	766	2639.5	-1.41	-1.3	0.11	0.000679448	0.00167933	0.787159
Synpcc7942_1303	Synpcc7942_1303				hypothetical protein	hypothetical protein	Not in COGs	Not in CyOGs	yes	380	315	606.5	-1.14	-0.8	0.34	0.00610291	0.0521103	0.41119
Synpcc7942_1304	Synpcc7942_1304				hypothetical protein	hypothetical protein	Not in COGs	Not in CyOGs	no	69	70.5	45	0.38	-0.33	-0.71	0.361091	0.425513	0.0890697
Synpcc7942_1305	Synpcc7942_1305	K02031+K02032	K02031+K02032		ATPase; K02031 peptide/nickel transport system ATP-binding protein K02032 peptide/nickel transport system ATP-binding protein	ATPase	General function prediction only	Not in CyOGs	no	56	60.5	37	0.46	0.24	-0.22	0.265994	0.556598	0.59848
Synpcc7942_1306	Synpcc7942_1306				hypothetical protein	hypothetical protein	Not in COGs	Not in CyOGs	yes	267	276	480	-0.8	0.39	1.19	0.0519108	0.34582	0.00423316
Synpcc7942_1307	Synpcc7942_1307			yadH	ABC-2 type transport system permease	putative ABC-2 type transport system permease protein	Defense mechanisms	Not in CyOGs	no	56	33	30.5	0.54	-0.39	-0.93	0.19395	0.348211	0.0264759
Synpcc7942_1308	Synpcc7942_1308	K01867	K01867	trpS	tryptophanyl-tRNA synthetase (EC:6.1.1.2); K01867 tryptophanyl-tRNA synthetase [EC:6.1.1.2]	tryptophanyl-tRNA synthetase	Translation	Not in CyOGs	no	37	43	39	0.52	0.27	-0.25	0.211031	0.510491	0.551323
Synpcc7942_1309	Synpcc7942_1309				hypothetical protein	hypothetical protein	Amino acid transport and metabolism	Not in CyOGs	no	29	40	29.5	0.28	0.02	-0.26	0.491602	0.961622	0.522685
Synpcc7942_1310	Synpcc7942_1310			yeiE	ndhF3 operon transcriptional regulator	ndhF3 operon transcriptional regulator	Transcription	Calvin cycle enzymes	no	116.5	115.5	139.5	-0.56	-0.29	0.27	0.170988	0.477985	0.507565
Synpcc7942_1311	Synpcc7942_1311				hypothetical protein	hypothetical protein	Replication, recombination and repair	Not in CyOGs	no	121.5	95.5	51	0.63	-0.19	-0.82	0.126496	0.648111	0.0483334
Synpcc7942_1312	Synpcc7942_1312	K06147	K06147		ATPase; K06147 ATP-binding cassette, subfamily B, bacterial	ATPase	Defense mechanisms	Not in CyOGs	yes	50.5	35.5	18.5	0.9	-0.22	-1.12	0.0303338	0.59365	0.00731335
Synpcc7942_1313	Synpcc7942_1313	K01876	K01876	aspS	aspS; aspartyl-tRNA synthetase (EC:6.1.1.12); K01876 aspartyl-tRNA synthetase [EC:6.1.1.12]	aspartyl-tRNA synthetase	Translation	Not in CyOGs	no	42.5	31.5	35	0.29	-0.13	-0.42	0.481749	0.74882	0.306944
Synpcc7942_1314	Synpcc7942_1314	K03798	K03798		FtsH-2 peptidase (EC:3.6.4.6); K03798 cell division protease FtsH [EC:3.4.24.-]	FtsH-2 peptidase. Metallo peptidase. MEROPS family M41	Posttranslational modification, protein turnover, chaperones	Not in CyOGs	yes	1619	526.5	8405.5	-3.61	-1.69	1.92	1.4772e-15	5.67098e-05	5.30503e-06
Synpcc7942_1315	Synpcc7942_1315	K04094	K04094		gid; tRNA (uracil-5-)-methyltransferase Gid; K04094 methylenetetrahydrofolate--tRNA-(uracil-5-)-methyltransferase [EC:2.1.1.74]	tRNA (uracil-5-)-methyltransferase Gid	Translation	Not in CyOGs	yes	167.5	272	484.5	-1.01	0.34	1.35	0.0145844	0.409612	0.00121608
Synpcc7942_1316	Synpcc7942_1316	K09818	K09818		Mn transporter MntC; K09818 manganese/iron transport system substrate-binding protein	Mn transporter MntC	Inorganic ion transport and metabolism	Not in CyOGs	yes	23	24	108	-2.48	-0.5	1.98	1.13713e-08	0.228672	3.3848e-06
Synpcc7942_1317	Synpcc7942_1317	K09820	K09820	znuC	ATPase; K09820 manganese/iron transport system ATP-binding protein	ATPase	Inorganic ion transport and metabolism	Not in CyOGs	yes	49	40	644	-4.27	-0.21	4.06	7.72857e-20	0.616213	1.95271e-18
Synpcc7942_1318	Synpcc7942_1318	K09819	K09819		manganese transport system membrane protein MntB; K09819 manganese/iron transport system permease protein	manganese transport system membrane protein MntB	Inorganic ion transport and metabolism	Not in CyOGs	no	53.5	40.5	50	-0.36	-0.12	0.23	0.388873	0.768861	0.569573
Synpcc7942_1319	Synpcc7942_1319	K02825	K02825		bifunctional pyrimidine regulatory protein PyrR uracil phosphoribosyltransferase (EC:2.4.2.9); K02825 pyrimidine operon attenuation protein / uracil phosphoribosyltransferase [EC:2.4.2.9]	pyrimidine regulatory protein PyrR	Nucleotide transport and metabolism	Not in CyOGs	no	27.5	21.5	34.5	-0.23	0.04	0.27	0.580339	0.925442	0.519054
Synpcc7942_1320	Synpcc7942_1320				hypothetical protein	hypothetical protein	Function unknown	Not in CyOGs	no	306	244.5	488	-0.64	-0.08	0.57	0.117658	0.850237	0.168251
Synpcc7942_1321	Synpcc7942_1321				hypothetical protein	hypothetical protein	Not in COGs	Not in CyOGs	yes	23.5	38.5	16	1.08	0.16	-0.92	0.00977625	0.697417	0.0273847
Synpcc7942_1322	Synpcc7942_1322	K02693	K02693		photosystem I reaction center subunit IV; K02693 photosystem I subunit IV	photosystem I reaction center subunit IV	Not in COGs	Photosystem I	yes	5165.5	3605.5	6305.5	-1.1	-0.81	0.29	0.00756283	0.0477803	0.477675
Synpcc7942_1323	Synpcc7942_1323	K10563	K10563	mutM	formamidopyrimidine-DNA glycosylase (EC:3.2.2.23 4.2.99.18); K10563 formamidopyrimidine-DNA glycosylase [EC:3.2.2.23 4.2.99.18]	DNA-(apurinic or apyrimidinic site) lyase / Formamidopyrimidine-DNA glycosylase	Replication, recombination and repair	Not in CyOGs	no	114	89	99	-0.44	-0.23	0.22	0.279671	0.579306	0.597248
Synpcc7942_1324	Synpcc7942_1324			lhr	DEAD/DEAH box helicase-like protein	DEAD/DEAH box helicase-like	Replication, recombination and repair	Not in CyOGs	no	193	170.5	277	-0.74	0.15	0.88	0.0732905	0.718506	0.0319963
Synpcc7942_1325	Synpcc7942_1325	K02314	K02314	dnaB	primary replicative DNA helicase (EC:3.6.1.-); K02314 replicative DNA helicase [EC:3.6.4.12]	primary replicative DNA helicase	Replication, recombination and repair	Not in CyOGs	no	120	148	125.5	0.71	0.7	0	0.0855469	0.0863964	0.995578
Synpcc7942_1326	Synpcc7942_1326	K03723	K03723	mfd	transcription-repair coupling factor; K03723 transcription-repair coupling factor (superfamily II helicase) [EC:3.6.4.-]	transcription-repair coupling factor	Replication, recombination and repair	Not in CyOGs	no	60.5	53	52.5	0.35	-0.14	-0.49	0.396066	0.734264	0.2356
Synpcc7942_1327	Synpcc7942_1327				hypothetical protein	hypothetical protein	Not in COGs	Not in CyOGs	no	261	322	562	-1.02	-0.11	0.91	0.0139048	0.794079	0.0274827
Synpcc7942_1328	Synpcc7942_1328				hypothetical protein	hypothetical protein	Function unknown	Not in CyOGs	yes	101	63	88	-0.79	-1.12	-0.33	0.0588117	0.00723466	0.417916
Synpcc7942_1329	Synpcc7942_1329	K06872	K06872		hypothetical protein; K06872 uncharacterized protein	hypothetical protein	General function prediction only	Photosystem II	no	191.5	101.5	163.5	-0.96	-0.68	0.28	0.0208063	0.0994469	0.498546
Synpcc7942_1330	Synpcc7942_1330				hypothetical protein	hypothetical protein	Not in COGs	Not in CyOGs	no	127.5	57.5	83	-0.58	-0.82	-0.24	0.16163	0.0471276	0.554426
Synpcc7942_1331	Synpcc7942_1331				CAB/ELIP/HLIP superfamily protein	CAB/ELIP/HLIP superfamily protein	Not in COGs	Quenchers of light/light harvesting	no	157	124	255.5	-0.59	-0.15	0.43	0.157059	0.713919	0.293749
Synpcc7942_1332	Synpcc7942_1332			ygcF	hypothetical protein	hypothetical protein	Posttranslational modification, protein turnover, chaperones	Not in CyOGs	no	106.5	100.5	231	-0.83	-0.13	0.69	0.0448875	0.744539	0.0921407
Synpcc7942_1333	Synpcc7942_1333	K06920	K06920	queC	ExsB; K06920 7-cyano-7-deazaguanine synthase [EC:6.3.4.20]	ExsB	General function prediction only	Not in CyOGs	no	61.5	63.5	77	-0.47	-0.33	0.15	0.252293	0.427566	0.723844
Synpcc7942_1334	Synpcc7942_1334	K01665	K01665	pabB	aminodeoxychorismate synthase subunit I (EC:2.6.1.85); K01665 para-aminobenzoate synthetase component I [EC:2.6.1.85]	aminodeoxychorismate synthase, subunit I	Amino acid transport and metabolism	Not in CyOGs	no	33.5	36.5	27	0.14	-0.3	-0.44	0.73546	0.467249	0.288489
Synpcc7942_1335	Synpcc7942_1335			pabC	branched-chain amino acid aminotransferase	probable branched-chain amino acid aminotransferase	Amino acid transport and metabolism	Not in CyOGs	no	36.5	27.5	22	0.04	-0.27	-0.31	0.924668	0.50744	0.450838
Synpcc7942_1336	Synpcc7942_1336				hypothetical protein	hypothetical protein	Not in COGs	Not in CyOGs	yes	79.5	68	29.5	1.1	0.04	-1.06	0.00815978	0.918219	0.0109048
Synpcc7942_1337	Synpcc7942_1337				Integrins alpha chain	Integrins alpha chain	Not in COGs	Not in CyOGs	no	95.5	92	128	-0.03	0.28	0.31	0.94669	0.49674	0.455562
Synpcc7942_1338	Synpcc7942_1338				hypothetical protein	hypothetical protein	Not in COGs	Not in CyOGs	yes	489	555	1625	-1.26	-0.04	1.22	0.00237814	0.917165	0.00329739
Synpcc7942_1339	Synpcc7942_1339				hypothetical protein	hypothetical protein	Not in COGs	Not in CyOGs	yes	132	110.5	69.5	0.52	-0.78	-1.31	0.210538	0.0590121	0.00198907
Synpcc7942_1340	Synpcc7942_1340	K01462	K01462	def	def; peptide deformylase (EC:3.5.1.88); K01462 peptide deformylase [EC:3.5.1.88]	peptide deformylase	Not in COGs	Not in CyOGs	yes	384.5	427.5	771	-1.15	-0.02	1.13	0.00561723	0.958532	0.00655819
Synpcc7942_1341	Synpcc7942_1341				hypothetical protein	hypothetical protein	General function prediction only	Not in CyOGs	no	57	44	30	0.3	-0.22	-0.51	0.471085	0.59818	0.213616
Synpcc7942_1342	Synpcc7942_1342	K01711	K01711	gmd	GDP-mannose 4,6-dehydratase; K01711 GDPmannose 4,6-dehydratase [EC:4.2.1.47]	GDP-mannose 4,6-dehydratase	Cell wall/membrane biogenesis	Not in CyOGs	yes	64.5	38	16	1.17	-0.48	-1.65	0.00520215	0.243036	9.79753e-05
Synpcc7942_1343	Synpcc7942_1343	K05572	K05572	nuoH	NADH dehydrogenase subunit H (EC:1.6.5.3); K05572 NAD(P)H-quinone oxidoreductase subunit 1 [EC:1.6.5.3]	NADH dehydrogenase subunit H	Energy production and conversion	NADH:plastoquinone oxidoreductase	yes	274.5	375	195.5	1.38	0.43	-0.96	0.000882204	0.2947	0.0205233
Synpcc7942_1344	Synpcc7942_1344	K05580	K05580	nuoI	NADH dehydrogenase subunit I (EC:1.6.5.3); K05580 NAD(P)H-quinone oxidoreductase subunit I [EC:1.6.5.3]	NADH dehydrogenase subunit I	Energy production and conversion	NADH:plastoquinone oxidoreductase	no	831	677	668.5	0.4	-0.54	-0.94	0.327111	0.187047	0.022354
Synpcc7942_1345	Synpcc7942_1345	K05578	K05578		NADH dehydrogenase subunit J (EC:1.6.5.3); K05578 NAD(P)H-quinone oxidoreductase subunit 6 [EC:1.6.5.3]	NADH dehydrogenase subunit J	Energy production and conversion	NADH:plastoquinone oxidoreductase	no	866	701.5	628.5	0	-0.59	-0.59	0.996923	0.15274	0.151757
Synpcc7942_1346	Synpcc7942_1346	K05576	K05576		NADH dehydrogenase subunit K (EC:1.6.5.3); K05576 NAD(P)H-quinone oxidoreductase subunit 4L [EC:1.6.5.3]	NADH dehydrogenase subunit K	Energy production and conversion	NADH:plastoquinone oxidoreductase	yes	1260	852.5	520.5	0.42	-0.71	-1.13	0.301699	0.0854259	0.00637188
Synpcc7942_1347	Synpcc7942_1347	K03778	K03778	ldhA	2-hydroxyacid dehydrogenase; K03778 D-lactate dehydrogenase [EC:1.1.1.28]	2-hydroxyacid dehydrogenase-like	Energy production and conversion	Not in CyOGs	yes	38.5	21.5	10	0.81	-0.78	-1.6	0.0535826	0.0590588	0.000184792
Synpcc7942_1348	Synpcc7942_1348				hypothetical protein	hypothetical protein	Not in COGs	Not in CyOGs	no	91.5	52	37	0.47	-0.5	-0.97	0.260561	0.231579	0.0216746
Synpcc7942_1349	Synpcc7942_1349	K07000	K07000	yqiA	hypothetical protein; K07000	hypothetical protein	General function prediction only	Not in CyOGs	no	39	29.5	51	-0.33	-0.08	0.25	0.419177	0.847598	0.538075
Synpcc7942_1350	Synpcc7942_1350				hypothetical protein	hypothetical protein	Not in COGs	Not in CyOGs	yes	20.5	10.5	6.5	1.09	-0.74	-1.83	0.0224397	0.088036	0.000118722
Synpcc7942_1351	Synpcc7942_1351			yqaB	HAD family hydrolase	HAD-superfamily hydrolase subfamily IA, variant 3	General function prediction only	Not in CyOGs	yes	22.5	23.5	10.5	1.05	-0.49	-1.55	0.0138213	0.233488	0.000331988
Synpcc7942_1352	Synpcc7942_1352	K01895	K01895	acs	acetyl-CoA synthetase (EC:6.2.1.1); K01895 acetyl-CoA synthetase [EC:6.2.1.1]	acetyl-CoA synthetase	Lipid transport and metabolism	Not in CyOGs	no	112.5	97.5	114.5	-0.54	-0.5	0.03	0.191864	0.221021	0.934496
Synpcc7942_1353	Synpcc7942_1353				hypothetical protein	hypothetical protein	Not in COGs	Not in CyOGs	yes	45.5	23	15	0.31	-0.94	-1.24	0.461918	0.024897	0.00329998
Synpcc7942_1354	Synpcc7942_1354			emrB	export protein	putative export protein	Not in COGs	Not in CyOGs	yes	97.5	99	41	1.22	0.28	-0.93	0.00347888	0.488711	0.0243003
Synpcc7942_1355	Synpcc7942_1355				response regulator receiver modulated diguanylate cyclase/phosphodiesterase with PAS/PAC sensor(s)	response regulator receiver modulated diguanylate cyclase/phosphodiesterase with PAS/PAC sensor(s)	Signal transduction mechanisms	Not in CyOGs	no	139.5	135.5	129	0.55	0.26	-0.29	0.179629	0.523743	0.479322
Synpcc7942_1356	Synpcc7942_1356				response regulator receiver domain-containing protein	response regulator receiver domain protein (CheY-like)	Not in COGs	Not in CyOGs	no	76.5	91.5	116.5	0.02	0.31	0.28	0.958201	0.457245	0.490534
Synpcc7942_1357	Synpcc7942_1357	K00936	K00936		multi-sensor signal transduction histidine kinase (EC:2.7.3.-); K00936 [EC:2.7.3.-]	multi-sensor signal transduction histidine kinase	Signal transduction mechanisms	Not in CyOGs	no	61.5	80	61	0.23	-0.14	-0.36	0.579877	0.740562	0.37684
Synpcc7942_1358	Synpcc7942_1358				hypothetical protein	hypothetical protein	Function unknown	Not in CyOGs	no	112.5	167.5	129.5	0.06	0.15	0.09	0.87406	0.711873	0.833207
Synpcc7942_1359	Synpcc7942_1359	K00441	K00441		coenzyme F420 hydrogenase; K00441 coenzyme F420 hydrogenase subunit beta [EC:1.12.98.1]	coenzyme F420 hydrogenase	Energy production and conversion	Not in CyOGs	no	111.5	90	70	0.09	-0.1	-0.19	0.830976	0.806922	0.647384
Synpcc7942_1360	Synpcc7942_1360				cell envelope-related transcriptional attenuator	cell envelope-related transcriptional attenuator	Transcription	Not in CyOGs	yes	44	48	16	1.49	0.4	-1.09	0.000397729	0.327514	0.00911857
Synpcc7942_1361	Synpcc7942_1361				hypothetical protein	hypothetical protein	Function unknown	Not in CyOGs	yes	179	110.5	386.5	-1.39	-0.52	0.86	0.000896045	0.203954	0.0363705
Synpcc7942_1362	Synpcc7942_1362				hypothetical protein	hypothetical protein	Not in COGs	Not in CyOGs	yes	432.5	624	1482.5	-0.91	0.56	1.48	0.0265517	0.170529	0.000405733
Synpcc7942_1363	Synpcc7942_1363				hypothetical protein	hypothetical protein	Not in COGs	Not in CyOGs	yes	183.5	1658.5	267.5	2.48	2.77	0.29	1.00616e-08	2.31845e-10	0.472992
Synpcc7942_1364	Synpcc7942_1364				hypothetical protein	hypothetical protein	Not in COGs	Not in CyOGs	yes	411	2128.5	565.5	1.64	2.15	0.51	9.50488e-05	4.71769e-07	0.21272
Synpcc7942_1365	Synpcc7942_1365			ychE	multiple antibiotic resistance (MarC)-like protein	Multiple antibiotic resistance (MarC)-related proteins	Intracellular trafficking and secretion	Not in CyOGs	yes	96	96.5	28.5	1.49	0.08	-1.41	0.000396498	0.847163	0.000779029
Synpcc7942_1366	Synpcc7942_1366	K02548	K02548		1,4-dihydroxy-2-naphthoate octaprenyltransferase; K02548 1,4-dihydroxy-2-naphthoate octaprenyltransferase [EC:2.5.1.74 2.5.1.-]	1,4-dihydroxy-2-naphthoate octaprenyltransferase	Coenzyme transport and metabolism	Not in CyOGs	no	66	50.5	44.5	0.12	-0.09	-0.21	0.763251	0.826832	0.603694
Synpcc7942_1367	Synpcc7942_1367	K00517	K00517		cytochrome P450; K00517 [EC:1.14.-.-]	cytochrome P450	Secondary metabolites biosynthesis, transport and catabolism	Not in CyOGs	yes	32.5	13.5	8	1.23	-0.71	-1.94	0.00379277	0.0877413	7.2705e-06
Synpcc7942_1368	Synpcc7942_1368				hypothetical protein	hypothetical protein	Not in COGs	Not in CyOGs	yes	128	420	369	0.53	1.63	1.09	0.193099	0.000109134	0.00857736
Synpcc7942_1369	Synpcc7942_1369	K06187	K06187	recR	recR; recombination protein RecR; K06187 recombination protein RecR	recombination protein RecR	Replication, recombination and repair	Not in CyOGs	no	44	38.5	40.5	-0.24	-0.68	-0.43	0.559405	0.102893	0.295356
Synpcc7942_1370	Synpcc7942_1370				hypothetical protein	hypothetical protein	Not in COGs	Not in CyOGs	no	111	255	117	0.78	0.79	0.01	0.0590874	0.0563069	0.986391
Synpcc7942_1371	Synpcc7942_1371	K03284	K03284	corA	magnesium and cobalt transport protein CorA; K03284 magnesium transporter	magnesium and cobalt transport protein CorA	Inorganic ion transport and metabolism	Not in CyOGs	yes	64.5	98	36.5	1.16	0.71	-0.45	0.00530184	0.0864522	0.270713
Synpcc7942_1372	Synpcc7942_1372	K00548	K00548	metH	methionine synthase (B12-dependent) (EC:2.1.1.13); K00548 5-methyltetrahydrofolate--homocysteine methyltransferase [EC:2.1.1.13]	methionine synthase (B12-dependent)	Amino acid transport and metabolism	Not in CyOGs	no	115	51.5	75	-0.64	-0.87	-0.23	0.11916	0.0348476	0.575227
Synpcc7942_1373	Synpcc7942_1373	K03192	K03192		hydrogenase accessory protein; K03192 urease accessory protein	hydrogenase accessory protein	Posttranslational modification, protein turnover, chaperones	Not in CyOGs	no	1966.5	2460	4006	-0.26	0.14	0.4	0.532297	0.731891	0.334023
Synpcc7942_1374	Synpcc7942_1374	K06177	K06177	rluA	ribosomal large subunit pseudouridine synthase D; K06177 tRNA pseudouridine32 synthase / 23S rRNA pseudouridine746 synthase [EC:5.4.99.28 5.4.99.29]	ribosomal large subunit pseudouridine synthase D	Translation	Not in CyOGs	no	85.5	91.5	113.5	0.05	0.18	0.13	0.89715	0.653672	0.749551
Synpcc7942_1375	Synpcc7942_1375				hypothetical protein	hypothetical protein	General function prediction only	Not in CyOGs	no	63.5	168.5	72.5	1.01	0.96	-0.05	0.0149772	0.020197	0.906837
Synpcc7942_1376	Synpcc7942_1376				hypothetical protein	hypothetical protein	Not in COGs	Not in CyOGs	no	93	209	117.5	0.54	0.84	0.3	0.191983	0.0417079	0.459658
Synpcc7942_1377	Synpcc7942_1377	K01139	K01139	spoT	metal dependent phosphohydrolase (EC:3.1.7.2); K01139 guanosine-3',5'-bis(diphosphate) 3'-pyrophosphohydrolase [EC:3.1.7.2]	metal dependent phosphohydrolase	Signal transduction mechanisms	Not in CyOGs	yes	365.5	730.5	313	0.93	1.14	0.21	0.0238447	0.00578313	0.606083
Synpcc7942_1378	Synpcc7942_1378	K00748	K00748		hypothetical protein; K00748 lipid-A-disaccharide synthase [EC:2.4.1.182]	hypothetical protein	Cell wall/membrane biogenesis	Not in CyOGs	no	38.5	29	17	0.69	-0.13	-0.82	0.0977481	0.748838	0.0489935
Synpcc7942_1379	Synpcc7942_1379	K01961	K01961	accC	acetyl-CoA carboxylase biotin carboxylase subunit (EC:6.3.4.14); K01961 acetyl-CoA carboxylase, biotin carboxylase subunit [EC:6.4.1.2 6.3.4.14]	acetyl-CoA carboxylase biotin carboxylase subunit	Lipid transport and metabolism	Not in CyOGs	no	42.5	25	28	0.27	-0.48	-0.75	0.514861	0.244187	0.0710012
Synpcc7942_1380	Synpcc7942_1380				sulfate permease	sulfate permease	Inorganic ion transport and metabolism	Not in CyOGs	yes	57	43.5	25.5	1.15	-0.15	-1.3	0.00583165	0.716018	0.00190585
Synpcc7942_1381	Synpcc7942_1381	K15738	K15738	yjjK	ATPase; K15738 ATP-binding cassette, subfamily F, uup	ATPase	General function prediction only	Not in CyOGs	no	98.5	104	144.5	-0.65	-0.37	0.27	0.115286	0.360365	0.506022
Synpcc7942_1382	Synpcc7942_1382				diguanylate cyclase/phosphodiesterase	diguanylate cyclase/phosphodiesterase (GGDEF & EAL domains) with PAS/PAC sensor(s)	Signal transduction mechanisms	Not in CyOGs	no	114	275.5	116.5	0.94	0.84	-0.1	0.0229258	0.0410867	0.811974
Synpcc7942_1383	Synpcc7942_1383	K01507	K01507	ppa	inorganic diphosphatase (EC:3.6.1.1); K01507 inorganic pyrophosphatase [EC:3.6.1.1]	Inorganic diphosphatase	Energy production and conversion	Not in CyOGs	no	359	146.5	235	-0.94	-1.02	-0.08	0.0230933	0.0140596	0.850794
Synpcc7942_1384	Synpcc7942_1384				hypothetical protein	hypothetical protein	Posttranslational modification, protein turnover, chaperones	Not in CyOGs	yes	268	290.5	653	-1.14	0.5	1.64	0.00573479	0.224753	9.10165e-05
Synpcc7942_1385	Synpcc7942_1385				hypothetical protein	hypothetical protein	Not in COGs	Not in CyOGs	yes	225	262	1101.5	-1.64	0.33	1.98	9.08628e-05	0.416043	3.23181e-06
Synpcc7942_1386	Synpcc7942_1386	K00798	K00798		hypothetical protein; K00798 cob(I)alamin adenosyltransferase [EC:2.5.1.17]	hypothetical protein	Coenzyme transport and metabolism	Not in CyOGs	no	57	74.5	124	-0.4	0.38	0.79	0.325284	0.351854	0.0568173
Synpcc7942_1387	Synpcc7942_1387	K06864	K06864		hypothetical protein; K06864 uncharacterized protein	hypothetical protein	General function prediction only	Not in CyOGs	no	45	59	63	-0.28	-0.07	0.22	0.490996	0.873956	0.59602
Synpcc7942_1388	Synpcc7942_1388	K01674	K01674		carbonate dehydratase (EC:4.2.1.1); K01674 carbonic anhydrase [EC:4.2.1.1]	Carbonate dehydratase	Not in COGs	Not in CyOGs	no	51.5	50.5	27.5	0.58	-0.5	-1.08	0.162813	0.227447	0.0100169
Synpcc7942_1389	Synpcc7942_1389	K02703	K02703		photosystem q(b) protein; K02703 photosystem II P680 reaction center D1 protein	photosystem q(b) protein	Not in COGs	Photosystem II	yes	33448.5	2365.5	26699	-3.78	-3.51	0.27	1.26632e-16	6.98051e-15	0.51182
Synpcc7942_1390	Synpcc7942_1390	K02503	K02503	hinT	protein kinase C inhibitor; K02503 histidine triad (HIT) family protein	protein kinase C inhibitor	Nucleotide transport and metabolism	Not in CyOGs	no	173.5	75.5	103.5	-0.51	-0.89	-0.38	0.216461	0.0313872	0.355551
Synpcc7942_1391	Synpcc7942_1391	K07391	K07391	yifB	Mg chelatase-like protein; K07391 magnesium chelatase family protein	Mg chelatase-related protein	Posttranslational modification, protein turnover, chaperones	Not in CyOGs	no	84.5	71	80	0.27	0.2	-0.07	0.512459	0.632133	0.85958
Synpcc7942_1392	Synpcc7942_1392				alkaline phosphatase	alkaline phosphatase	Nucleotide transport and metabolism	Not in CyOGs	yes	47.5	26	14	1.21	-0.62	-1.83	0.00378647	0.130711	1.59403e-05
Synpcc7942_1393	Synpcc7942_1393				histone deacetylase/AcuC/AphA family protein-like protein	histone deacetylase/AcuC/AphA family protein-like	Not in COGs	Not in CyOGs	no	25	33.5	19.5	0.6	-0.13	-0.72	0.153179	0.753435	0.0825466
Synpcc7942_1394	Synpcc7942_1394				hypothetical protein	PDZ/DHR/GLGF	General function prediction only	Not in CyOGs	no	90	122	165.5	-0.75	0.11	0.86	0.068607	0.787392	0.0370562
Synpcc7942_1395	Synpcc7942_1395				hypothetical protein	hypothetical protein	Not in COGs	Not in CyOGs	no	82	63.5	93.5	-0.84	-0.2	0.63	0.0437021	0.622725	0.125756
Synpcc7942_1396	Synpcc7942_1396				hypothetical protein	hypothetical protein	Not in COGs	Not in CyOGs	no	174.5	144	223	-0.7	0.01	0.71	0.0899647	0.985351	0.0869182
Synpcc7942_1397	Synpcc7942_1397				hypothetical protein	hypothetical protein	Not in COGs	Not in CyOGs	no	945.5	1207.5	1187.5	0.49	0.55	0.06	0.226997	0.177903	0.888511
Synpcc7942_1398	Synpcc7942_1398	K00694	K00694		cellulose synthase (EC:2.4.1.12); K00694 cellulose synthase (UDP-forming) [EC:2.4.1.12]	Cellulose synthase (UDP-forming)	Cell wall/membrane biogenesis	Not in CyOGs	no	244	199	145	0.89	0	-0.89	0.0302684	0.994166	0.030825
Synpcc7942_1399	Synpcc7942_1399			emrK	hypothetical protein	hypothetical protein	Not in COGs	Not in CyOGs	no	148.5	220.5	107.5	0.88	0.06	-0.82	0.0337268	0.887809	0.0471361
Synpcc7942_1400	Synpcc7942_1400	K01181	K01181		endo-1,4-beta-xylanase (EC:3.2.1.8); K01181 endo-1,4-beta-xylanase [EC:3.2.1.8]	Endo-1,4-beta-xylanase	Not in COGs	Not in CyOGs	no	176.5	258	160	0.36	0.04	-0.33	0.373381	0.925597	0.425407
Synpcc7942_1401	Synpcc7942_1401				hypothetical protein	hypothetical protein	Amino acid transport and metabolism	Not in CyOGs	yes	431.5	326	694	-1.35	-0.2	1.16	0.00113617	0.633421	0.00514849
Synpcc7942_1402	Synpcc7942_1402				hypothetical protein	hypothetical protein	Not in COGs	Not in CyOGs	no	163	119	74.5	0.63	-0.16	-0.79	0.127513	0.697783	0.0566277
Synpcc7942_1403	Synpcc7942_1403	K01069	K01069	gloB	hydroxyacylglutathione hydrolase (EC:3.1.2.6); K01069 hydroxyacylglutathione hydrolase [EC:3.1.2.6]	Hydroxyacylglutathione hydrolase	General function prediction only	Not in CyOGs	no	50.5	53.5	46	0.67	0.44	-0.23	0.106729	0.284872	0.581969
Synpcc7942_1404	Synpcc7942_1404	K11521	K11521		two component transcriptional regulator; K11521 two-component system, OmpR family, manganese sensing response regulator	two component transcriptional regulator, winged helix family	Signal transduction mechanisms	Not in CyOGs	no	50.5	54	53.5	0.39	0.24	-0.15	0.351166	0.566974	0.717422
Synpcc7942_1405	Synpcc7942_1405	K09005	K09005		hypothetical protein; K09005 hypothetical protein	hypothetical protein	Function unknown	Not in CyOGs	yes	87	169.5	391.5	-1.47	0.48	1.95	0.000422927	0.24522	4.27808e-06
Synpcc7942_1406	Synpcc7942_1406	K02010	K02010		ATPase; K02010 iron(III) transport system ATP-binding protein [EC:3.6.3.30]	ATPase	Amino acid transport and metabolism	Not in CyOGs	no	103.5	124	199	-0.98	-0.07	0.91	0.0177197	0.856724	0.0281791
Synpcc7942_1407	Synpcc7942_1407	K02011	K02011		iron(III) ABC transporter permease; K02011 iron(III) transport system permease protein	iron(III) ABC transporter permease protein	Inorganic ion transport and metabolism	Not in CyOGs	yes	148.5	118.5	229.5	-1.2	-0.06	1.15	0.00366045	0.884501	0.00567823
Synpcc7942_1408	Synpcc7942_1408			tam	membrane-associated protein	membrane-associated protein	Secondary metabolites biosynthesis, transport and catabolism	Not in CyOGs	no	58	34.5	25	0.37	-0.49	-0.86	0.369743	0.235299	0.038871
Synpcc7942_1409	Synpcc7942_1409	K02012	K02012		iron transport system substrate-binding protein; K02012 iron(III) transport system substrate-binding protein	iron transport system substrate-binding protein	Inorganic ion transport and metabolism	Not in CyOGs	yes	89.5	35	325.5	-2.76	-1.11	1.65	2.80864e-10	0.0075694	8.54796e-05
Synpcc7942_1410	Synpcc7942_1410	K01649	K01649	leuA	2-isopropylmalate synthase (EC:2.3.3.13); K01649 2-isopropylmalate synthase [EC:2.3.3.13]	2-isopropylmalate synthase	Amino acid transport and metabolism	Not in CyOGs	no	663.5	853.5	1597	-0.54	0.27	0.81	0.189042	0.503146	0.0483478
Synpcc7942_1411	Synpcc7942_1411	K03800	K03800		hypothetical protein; K03800 lipoate-protein ligase A [EC:2.7.7.63]	hypothetical protein	Coenzyme transport and metabolism	Not in CyOGs	no	76.5	142	112	0.12	0.44	0.32	0.776755	0.286943	0.434614
Synpcc7942_1412	Synpcc7942_1412				hypothetical protein	hypothetical protein	Not in COGs	Not in CyOGs	no	391	614	676	-0.48	0.29	0.77	0.242614	0.476075	0.0610753
Synpcc7942_1413	Synpcc7942_1413	K07090	K07090		hypothetical protein; K07090	hypothetical protein	General function prediction only	Not in CyOGs	no	69	67	84	-0.58	0.14	0.72	0.160676	0.731371	0.0817738
Synpcc7942_1414	Synpcc7942_1414	K02003	K02003		ATPase; K02003 putative ABC transport system ATP-binding protein	ATPase	Defense mechanisms	Not in CyOGs	yes	298	230.5	677.5	-1.58	0.01	1.58	0.000164241	0.989368	0.000156957
Synpcc7942_1415	Synpcc7942_1415	K05573	K05573	nuoN	NAD(P)H-quinone oxidoreductase subunit 2 (EC:1.6.99.5); K05573 NAD(P)H-quinone oxidoreductase subunit 2 [EC:1.6.5.3]	NAD(P)H-quinone oxidoreductase subunit B	Energy production and conversion	NADH:plastoquinone oxidoreductase	no	434	213	392	-0.45	-1.02	-0.58	0.274403	0.013115	0.159727
Synpcc7942_1416	Synpcc7942_1416	K03168	K03168	topA	DNA topoisomerase I (EC:5.99.1.2); K03168 DNA topoisomerase I [EC:5.99.1.2]	DNA topoisomerase I	Replication, recombination and repair	Not in CyOGs	no	207	146	349.5	-0.9	-0.4	0.5	0.0289667	0.333593	0.218758
Synpcc7942_1417	Synpcc7942_1417				hypothetical protein	hypothetical protein	Not in COGs	Not in CyOGs	no	57.5	66	65	-0.13	-0.31	-0.18	0.751101	0.455587	0.668382
Synpcc7942_1418	Synpcc7942_1418				hypothetical protein	hypothetical protein	Not in COGs	Not in CyOGs	no	37.5	39	35	-0.16	-0.24	-0.07	0.700661	0.577834	0.867209
Synpcc7942_1419	Synpcc7942_1419	K04037	K04037		chlL; protochlorophyllide reductase iron-sulfur ATP-binding protein (EC:1.18.6.1); K04037 light-independent protochlorophyllide reductase subunit L [EC:1.3.7.7]	protochlorophyllide reductase iron-sulfur ATP-binding protein	Inorganic ion transport and metabolism	Chlorophyll biosynthesis enzymes	yes	845	223	295.5	-0.67	-1.88	-1.21	0.104277	8.68314e-06	0.00348982
Synpcc7942_1420	Synpcc7942_1420	K04038	K04038		light-independent protochlorophyllide reductase subunit N; K04038 light-independent protochlorophyllide reductase subunit N [EC:1.3.7.7]	light-independent protochlorophyllide reductase subunit N	Energy production and conversion	Chlorophyll biosynthesis enzymes	yes	437.5	139.5	218.5	-0.7	-1.38	-0.68	0.0864996	0.000905548	0.0992382
Synpcc7942_1421	Synpcc7942_1421	K08696	K08696	eutM	carboxysome assembly protein; K08696 carbon dioxide concentrating mechanism protein CcmK	putative carboxysome assembly protein	Secondary metabolites biosynthesis, transport and catabolism	CO2 fixation mechanism	yes	1765	3385	1556	1.58	0.97	-0.61	0.000151886	0.0183279	0.135442
Synpcc7942_1422	Synpcc7942_1422	K08697	K08697	eutN	carbon dioxide concentrating mechanism protein CcmL; K08697 carbon dioxide concentrating mechanism protein CcmL	carbon dioxide concentrating mechanism protein CcmL	Not in COGs	CO2 fixation mechanism	yes	410.5	216	198	0.49	-1.08	-1.57	0.231448	0.00913367	0.000181885
Synpcc7942_1423	Synpcc7942_1423	K08698	K08698		carbonate dehydratase (EC:4.2.1.1); K08698 carbon dioxide concentrating mechanism protein CcmM	Carbonate dehydratase	General function prediction only	Not in CyOGs	yes	197	92	125	-0.62	-1.47	-0.85	0.12971	0.000434457	0.0399576
Synpcc7942_1424	Synpcc7942_1424	K08699	K08699		carbon dioxide concentrating mechanism protein; K08699 carbon dioxide concentrating mechanism protein CcmN	carbon dioxide concentrating mechanism protein	Not in COGs	Not in CyOGs	yes	189	108	112.5	-0.35	-1.12	-0.77	0.394398	0.00690851	0.0620234
Synpcc7942_1425	Synpcc7942_1425	K08700	K08700		carbon dioxide concentrating mechanism protein CcmO; K08700 carbon dioxide concentrating mechanism protein CcmO	carbon dioxide concentrating mechanism protein CcmO	Secondary metabolites biosynthesis, transport and catabolism	Not in CyOGs	yes	231	286.5	415	-0.78	0.53	1.32	0.0565363	0.194773	0.00155198
Synpcc7942_1426	Synpcc7942_1426	K01601	K01601		rbcL; ribulose bisophosphate carboxylase (EC:4.1.1.39); K01601 ribulose-bisphosphate carboxylase large chain [EC:4.1.1.39]	ribulose bisophosphate carboxylase	Carbohydrate transport and metabolism	Calvin cycle enzymes	no	2334	958.5	1445	-0.67	-0.97	-0.3	0.101919	0.0184795	0.462903
Synpcc7942_1427	Synpcc7942_1427	K01602	K01602		ribulose 1,5-bisphosphate carboxylase small subunit (EC:4.1.1.39); K01602 ribulose-bisphosphate carboxylase small chain [EC:4.1.1.39]	ribulose 1,5-bisphosphate carboxylase small subunit	Not in COGs	Calvin cycle enzymes	yes	4480.5	914	3527	-1.52	-2.16	-0.64	0.000276894	3.89483e-07	0.116189
Synpcc7942_1428	Synpcc7942_1428	K01589	K01589	purK	phosphoribosylaminoimidazole carboxylase ATPase subunit (EC:4.1.1.21); K01589 5-(carboxyamino)imidazole ribonucleotide synthase [EC:6.3.4.18]	phosphoribosylaminoimidazole carboxylase ATPase subunit	Nucleotide transport and metabolism	Not in CyOGs	no	45.5	26	28	0.29	-0.59	-0.88	0.489468	0.151977	0.0350167
Synpcc7942_1429	Synpcc7942_1429				hypothetical protein	hypothetical protein	Not in COGs	Not in CyOGs	no	302.5	508.5	467.5	-0.1	0.25	0.35	0.812947	0.539239	0.395539
Synpcc7942_1430	Synpcc7942_1430				hypothetical protein	hypothetical protein	Not in COGs	Not in CyOGs	no	371.5	826.5	480.5	0.45	0.68	0.23	0.275407	0.0985375	0.571354
Synpcc7942_1431	Synpcc7942_1431	K03768	K03768		peptidylprolyl isomerase (EC:5.2.1.8); K03768 peptidyl-prolyl cis-trans isomerase B (cyclophilin B) [EC:5.2.1.8]	Peptidylprolyl isomerase	Posttranslational modification, protein turnover, chaperones	Not in CyOGs	yes	1038	483	1214	-1.59	-0.84	0.74	0.000149916	0.0401047	0.0709905
Synpcc7942_1432	Synpcc7942_1432	K14652	K14652	ribA	bifunctional 3,4-dihydroxy-2-butanone 4-phosphate synthase/GTP cyclohydrolase II/unknown domain fusion protein (EC:3.5.4.25 4.1.2.-); K14652 3,4-dihydroxy 2-butanone 4-phosphate synthase / GTP cyclohydrolase II [EC:4.1.99.12 3.5.4.25]	bifunctional 3,4-dihydroxy-2-butanone 4-phosphate synthase/GTP cyclohydrolase II protein	Coenzyme transport and metabolism	Not in CyOGs	no	305.5	252	461	-0.9	0.04	0.95	0.028074	0.918601	0.0216935
Synpcc7942_1433	Synpcc7942_1433	K00145	K00145	argC	argC; N-acetyl-gamma-glutamyl-phosphate reductase (EC:1.2.1.38); K00145 N-acetyl-gamma-glutamyl-phosphate reductase [EC:1.2.1.38]	N-acetyl-gamma-glutamyl-phosphate reductase	Amino acid transport and metabolism	Not in CyOGs	yes	46	75	38	1.42	1.04	-0.38	0.000697604	0.0119248	0.35852
Synpcc7942_1434	Synpcc7942_1434				hypothetical protein	hypothetical protein	Not in COGs	Not in CyOGs	no	418.5	371	694.5	-0.54	-0.18	0.37	0.184729	0.666545	0.369238
Synpcc7942_1435	Synpcc7942_1435	K02551	K02551	menD	2-succinyl-5-enolpyruvyl-6-hydroxy-3-cyclohexene-1-carboxylate synthase (EC:2.2.1.9); K02551 2-succinyl-5-enolpyruvyl-6-hydroxy-3-cyclohexene-1-carboxylate synthase [EC:2.2.1.9]	2-succinyl-6-hydroxy-2, 4-cyclohexadiene-1-carboxylic acid synthase/2-oxoglutarate decarboxylase	Coenzyme transport and metabolism	Not in CyOGs	no	27	24.5	22.5	-0.02	-0.56	-0.55	0.968513	0.170705	0.184388
Synpcc7942_1436	Synpcc7942_1436				hypothetical protein	hypothetical protein	Not in COGs	Not in CyOGs	no	54	62.5	31.5	0.69	-0.28	-0.97	0.0987571	0.505347	0.0214907
Synpcc7942_1437	Synpcc7942_1437				hypothetical protein	hypothetical protein	Not in COGs	Not in CyOGs	no	131	120.5	150.5	-0.57	0.08	0.64	0.169673	0.85513	0.120695
Synpcc7942_1438	Synpcc7942_1438				anti-sigma regulatory factor	putative anti-sigma regulatory factor	Signal transduction mechanisms	Not in CyOGs	yes	909	1667	2024	-0.35	1.17	1.53	0.386456	0.00455443	0.000252514
Synpcc7942_1439	Synpcc7942_1439	K05575	K05575		NAD(P)H-quinone oxidoreductase subunit 4 (EC:1.6.99.5); K05575 NAD(P)H-quinone oxidoreductase subunit 4 [EC:1.6.5.3]	NAD(P)H-quinone oxidoreductase subunit D	Energy production and conversion	NADH:plastoquinone oxidoreductase	yes	177	435.5	261.5	1.2	1.38	0.19	0.00391934	0.00088862	0.645644
Synpcc7942_1440	Synpcc7942_1440	K00872	K00872	thrB	homoserine kinase (EC:2.7.1.39); K00872 homoserine kinase [EC:2.7.1.39]	homoserine kinase	Amino acid transport and metabolism	Not in CyOGs	yes	32	21	15	0.9	-0.35	-1.25	0.0334597	0.399438	0.00332564
Synpcc7942_1441	Synpcc7942_1441	K02227	K02227		cobD; cobalamin biosynthesis protein (EC:6.3.1.10); K02227 adenosylcobinamide-phosphate synthase [EC:6.3.1.10]	cobalamin biosynthesis protein	Coenzyme transport and metabolism	Not in CyOGs	no	15.5	20	11.5	0.65	-0.15	-0.8	0.122605	0.710551	0.0567437
Synpcc7942_1442	Synpcc7942_1442				hypothetical protein	hypothetical protein	Not in COGs	Not in CyOGs	no	38	37	30	-0.05	-0.57	-0.52	0.901919	0.167573	0.211981
Synpcc7942_1443	Synpcc7942_1443	K01624	K01624	kbaY	fructose-1,6-bisphosphate aldolase (EC:4.1.2.13); K01624 fructose-bisphosphate aldolase, class II [EC:4.1.2.13]	fructose-1,6-bisphosphate aldolase	Carbohydrate transport and metabolism	Calvin cycle enzymes	no	3531	2292.5	3212.5	-0.77	-0.38	0.4	0.0595164	0.356099	0.332109
Synpcc7942_1444	Synpcc7942_1444				hypothetical protein	hypothetical protein	Not in COGs	Not in CyOGs	no	214.5	146.5	133.5	0.04	-0.27	-0.31	0.915944	0.512285	0.447893
Synpcc7942_1445	Synpcc7942_1445				hypothetical protein	hypothetical protein	Not in COGs	Not in CyOGs	yes	236.5	145.5	100.5	0.99	-0.17	-1.17	0.0161182	0.676487	0.0049652
Synpcc7942_1446	Synpcc7942_1446				hypothetical protein	hypothetical protein	Not in COGs	Not in CyOGs	yes	641.5	375.5	293	0.75	-0.44	-1.19	0.0688436	0.277364	0.0040154
Synpcc7942_1447	Synpcc7942_1447	K01673	K01673	cynT	carbonate dehydratase (EC:4.2.1.1); K01673 carbonic anhydrase [EC:4.2.1.1]	Carbonate dehydratase	Not in COGs	Not in CyOGs	no	81.5	214.5	115.5	0.74	0.99	0.25	0.0733917	0.016749	0.539847
Synpcc7942_1448	Synpcc7942_1448	K03517	K03517	nadA	quinolinate synthetase; K03517 quinolinate synthase [EC:2.5.1.72]	quinolinate synthetase	Not in COGs	Not in CyOGs	yes	184	254	404.5	-0.98	0.12	1.1	0.0178929	0.770552	0.00804859
Synpcc7942_1449	Synpcc7942_1449	K02536	K02536	lpxD	lpxD; UDP-3-O-[3-hydroxymyristoyl] glucosamine N-acyltransferase (EC:2.3.1.-); K02536 UDP-3-O-[3-hydroxymyristoyl] glucosamine N-acyltransferase [EC:2.3.1.191]	UDP-3-O-[3-hydroxymyristoyl] glucosamine N-acyltransferase	Cell wall/membrane biogenesis	Not in CyOGs	no	85	60.5	78	-0.58	-0.26	0.31	0.161866	0.519406	0.448444
Synpcc7942_1450	Synpcc7942_1450	K02036	K02036		ATPase; K02036 phosphate transport system ATP-binding protein [EC:3.6.3.27]	ATPase	Inorganic ion transport and metabolism	Not in CyOGs	no	49.5	44.5	26	0.72	0.13	-0.59	0.0835257	0.753851	0.15532
Synpcc7942_1451	Synpcc7942_1451				hypothetical protein	hypothetical protein	Not in COGs	Not in CyOGs	no	203.5	147	329	-0.7	-0.35	0.35	0.0889342	0.399742	0.387109
Synpcc7942_1452	Synpcc7942_1452	K04485	K04485	radA	DNA repair protein RadA; K04485 DNA repair protein RadA/Sms	DNA repair protein RadA	Posttranslational modification, protein turnover, chaperones	Not in CyOGs	no	69	63	70	0.21	-0.03	-0.24	0.609471	0.948938	0.565611
Synpcc7942_1453	Synpcc7942_1453	K11329	K11329	ompR	two component transcriptional regulator; K11329 two-component system, OmpR family, response regulator RpaB	two component transcriptional regulator, winged helix family	Signal transduction mechanisms	Not in CyOGs	no	86	110.5	93.5	0.08	-0.04	-0.11	0.853431	0.928582	0.784007
Synpcc7942_1454	Synpcc7942_1454	K03621	K03621	plsX	glycerol-3-phosphate acyltransferase PlsX; K03621 glycerol-3-phosphate acyltransferase PlsX [EC:2.3.1.15]	fatty acid/phospholipid synthesis protein	Lipid transport and metabolism	Not in CyOGs	no	93.5	134.5	82	0.43	0.27	-0.16	0.293985	0.515125	0.689069
Synpcc7942_1455	Synpcc7942_1455	K00648	K00648	fabH	3-oxoacyl-ACP synthase (EC:2.3.1.41); K00648 3-oxoacyl-[acyl-carrier-protein] synthase III [EC:2.3.1.180]	3-oxoacyl-(acyl carrier protein) synthase III	Lipid transport and metabolism	Not in CyOGs	yes	54	114	22	2.03	1.15	-0.88	2.00468e-06	0.00553534	0.0345406
Synpcc7942_1456	Synpcc7942_1456	K00645	K00645	fabD	malonyl CoA-ACP transacylase; K00645 [acyl-carrier-protein] S-malonyltransferase [EC:2.3.1.39]	malonyl CoA-acyl carrier protein transacylase	Lipid transport and metabolism	Not in CyOGs	no	50.5	23.5	21.5	0.04	-0.82	-0.86	0.923281	0.0486606	0.0397211
Synpcc7942_1457	Synpcc7942_1457	K00655	K00655		1-acyl-sn-glycerol-3-phosphate acyltransferase; K00655 1-acyl-sn-glycerol-3-phosphate acyltransferase [EC:2.3.1.51]	1-acyl-sn-glycerol-3-phosphate acyltransferase	Lipid transport and metabolism	Not in CyOGs	no	27	12	15.5	0.11	-0.87	-0.98	0.790094	0.037894	0.0206059
Synpcc7942_1458	Synpcc7942_1458				hypothetical protein	hypothetical protein	Function unknown	Not in CyOGs	no	50	44	63.5	-0.17	-0.07	0.1	0.679965	0.866674	0.806606
Synpcc7942_1459	Synpcc7942_1459			yeaZ	hypothetical protein	hypothetical protein	Posttranslational modification, protein turnover, chaperones	Not in CyOGs	no	307	796.5	497	0.46	0.83	0.37	0.260092	0.0425906	0.362158
Synpcc7942_1460	Synpcc7942_1460				hypothetical protein	hypothetical protein	Not in COGs	Not in CyOGs	no	1718.5	3736	3328.5	-0.17	0.67	0.84	0.683394	0.100909	0.0412147
Synpcc7942_1461	Synpcc7942_1461				thiol oxidoreductase	thiol oxidoreductase-like	Energy production and conversion	Not in CyOGs	no	49.5	32	44	-0.71	-0.48	0.22	0.0874828	0.24011	0.588875
Synpcc7942_1462	Synpcc7942_1462				imelysin	imelysin. Metallo peptidase. MEROPS family M75	Inorganic ion transport and metabolism	Not in CyOGs	yes	47.5	20	55	-1.5	-0.95	0.55	0.000356407	0.0224247	0.179893
Synpcc7942_1463	Synpcc7942_1463				porin	probable porin	Not in COGs	Not in CyOGs	yes	108	101.5	429.5	-1.63	0.29	1.92	0.000104686	0.478467	5.90606e-06
Synpcc7942_1464	Synpcc7942_1464				porin	probable porin	Not in COGs	Not in CyOGs	yes	1546	2891.5	652	2.58	0.84	-1.74	2.39676e-09	0.0411494	3.29602e-05
Synpcc7942_1465	Synpcc7942_1465				BadM/Rrf2 family transcriptional regulator	transcriptional regulator, BadM/Rrf2 family	Transcription	Not in CyOGs	yes	126.5	75.5	149	-1.16	-1.14	0.01	0.00554537	0.00610173	0.972423
Synpcc7942_1466	Synpcc7942_1466	K01738	K01738		cysteine synthase (EC:2.5.1.47); K01738 cysteine synthase A [EC:2.5.1.47]	cysteine synthase	Amino acid transport and metabolism	Not in CyOGs	no	282	412.5	492	-0.55	0.25	0.8	0.181343	0.537475	0.0517726
Synpcc7942_1467	Synpcc7942_1467	K03686	K03686		molecular chaperone DnaJ; K03686 molecular chaperone DnaJ	Heat shock protein DnaJ-like	Posttranslational modification, protein turnover, chaperones	Not in CyOGs	no	139	147.5	152.5	-0.34	0.26	0.61	0.403323	0.521603	0.141094
Synpcc7942_1468	Synpcc7942_1468	K05566	K05566		monovalent cation/H+ antiporter subunit B; K05566 multicomponent Na+:H+ antiporter subunit B	putative monovalent cation/H+ antiporter subunit B	Not in COGs	Not in CyOGs	no	332	248.5	195.5	0.26	-0.11	-0.37	0.52152	0.785904	0.36206
Synpcc7942_1469	Synpcc7942_1469	K07242	K07242		hypothetical protein; K07242 putative multicomponent Na+:H+ antiporter subunit B	hypothetical protein	Inorganic ion transport and metabolism	Not in CyOGs	no	226.5	160	188.5	0.21	-0.48	-0.68	0.615923	0.245112	0.0973599
Synpcc7942_1470	Synpcc7942_1470	K05571	K05571		hypothetical protein; K05571 multicomponent Na+:H+ antiporter subunit G	hypothetical protein	Not in COGs	Not in CyOGs	no	289.5	259	283.5	0.22	-0.27	-0.49	0.587782	0.512616	0.232682
Synpcc7942_1471	Synpcc7942_1471	K05570	K05570		hypothetical protein; K05570 multicomponent Na+:H+ antiporter subunit F	hypothetical protein	Not in COGs	Not in CyOGs	no	270.5	247	210.5	0.06	-0.49	-0.55	0.88205	0.230858	0.179256
Synpcc7942_1472	Synpcc7942_1472	K05569	K05569		hypothetical protein; K05569 multicomponent Na+:H+ antiporter subunit E	hypothetical protein	Not in COGs	Not in CyOGs	no	392.5	299	225	0.11	-0.59	-0.7	0.785748	0.149105	0.0873575
Synpcc7942_1473	Synpcc7942_1473	K05568	K05568		monovalent cation/H+ antiporter subunit D; K05568 multicomponent Na+:H+ antiporter subunit D	putative monovalent cation/H+ antiporter subunit D	Energy production and conversion	Not in CyOGs	no	235.5	132.5	92	0.26	-0.56	-0.83	0.518205	0.169537	0.0444266
Synpcc7942_1474	Synpcc7942_1474	K05567	K05567		monovalent cation/H+ antiporter subunit C; K05567 multicomponent Na+:H+ antiporter subunit C	putative monovalent cation/H+ antiporter subunit C	Inorganic ion transport and metabolism	Not in CyOGs	no	198	151	139.5	0.09	-0.09	-0.17	0.834516	0.834734	0.676789
Synpcc7942_1475	Synpcc7942_1475	K07086	K07086		sodium-dependent bicarbonate transporter; K07086	sodium-dependent bicarbonate transporter	Not in COGs	Not in CyOGs	yes	731.5	546.5	252	1.51	-0.39	-1.9	0.000287974	0.344486	6.83215e-06
Synpcc7942_1476	Synpcc7942_1476				hypothetical protein	hypothetical protein	Not in COGs	Not in CyOGs	yes	502	253.5	224	0.55	-1.13	-1.68	0.181466	0.00659446	6.89109e-05
Synpcc7942_1477	Synpcc7942_1477				hypothetical protein	hypothetical protein	Function unknown	Not in CyOGs	yes	78	93.5	39.5	1.09	-0.14	-1.23	0.00852008	0.724172	0.00298389
Synpcc7942_1478	Synpcc7942_1478				cytochrome CytM	cytochrome CytM	Energy production and conversion	Cytochrome b6f complex	yes	107.5	57	151	-1.7	-1.28	0.42	5.81448e-05	0.00224469	0.305223
Synpcc7942_1479	Synpcc7942_1479	K02640	K02640		petG; cytochrome b6-f complex subunit PetG; K02640 cytochrome b6-f complex subunit 5	cytochrome b6f complex subunit PetG	Not in COGs	Cytochrome b6f complex	no	1713	1704	1309	0.07	0.19	0.12	0.869786	0.647904	0.769795
Synpcc7942_1480	Synpcc7942_1480			rsmD	hypothetical protein	hypothetical protein	Replication, recombination and repair	Not in CyOGs	no	137.5	122	190.5	-0.67	0.18	0.84	0.105672	0.668796	0.0416078
Synpcc7942_1481	Synpcc7942_1481	K02501	K02501	hisH	hisH; imidazole glycerol phosphate synthase subunit HisH (EC:2.4.2.-); K02501 glutamine amidotransferase [EC:2.4.2.-]	imidazole glycerol phosphate synthase subunit HisH	Amino acid transport and metabolism	Not in CyOGs	yes	268	226	731	-1.25	-0.07	1.17	0.00262484	0.856719	0.00458527
Synpcc7942_1482	Synpcc7942_1482				hypothetical protein	hypothetical protein	Not in COGs	Not in CyOGs	no	54	39.5	33.5	0.58	-0.31	-0.89	0.159616	0.443625	0.0308573
Synpcc7942_1483	Synpcc7942_1483				hypothetical protein	hypothetical protein	Nucleotide transport and metabolism	Not in CyOGs	no	26.5	23.5	18	0.2	-0.66	-0.86	0.646657	0.114886	0.0445607
Synpcc7942_1484	Synpcc7942_1484	K01928	K01928	murE	murE; UDP-N-acetylmuramoylalanyl-D-glutamate--2,6-diaminopimelate ligase (EC:6.3.2.13); K01928 UDP-N-acetylmuramoyl-L-alanyl-D-glutamate--2,6-diaminopimelate ligase [EC:6.3.2.13]	UDP-N-acetylmuramoylalanyl-D-glutamate--2, 6-diaminopimelate ligase	Cell wall/membrane biogenesis	Not in CyOGs	no	76.5	87.5	59.5	0.25	-0.15	-0.4	0.541913	0.706829	0.324969
Synpcc7942_1485	Synpcc7942_1485				hypothetical protein	hypothetical protein	Not in COGs	Not in CyOGs	no	49	29.5	22	0.1	-0.68	-0.78	0.821699	0.104843	0.0684369
Synpcc7942_1486	Synpcc7942_1486	K08998	K08998	yidD	hypothetical protein; K08998 hypothetical protein	Protein of unknown function DUF37	Not in COGs	Not in CyOGs	no	114	68	72	-0.14	-0.45	-0.32	0.740782	0.273391	0.446921
Synpcc7942_1487	Synpcc7942_1487	K02986	K02986	rpsD	rpsD; 30S ribosomal protein S4; K02986 small subunit ribosomal protein S4	30S ribosomal protein S4	Translation	Not in CyOGs	no	306.5	201.5	554	-1.03	-0.58	0.44	0.0129775	0.154462	0.280601
Synpcc7942_1488	Synpcc7942_1488	K11950	K11950		hypothetical protein; K11950 bicarbonate transport system substrate-binding protein	membrane protein	Inorganic ion transport and metabolism	Not in CyOGs	yes	292.5	59	30.5	1.29	-2.29	-3.59	0.00198151	8.76186e-08	2.77967e-15
Synpcc7942_1489	Synpcc7942_1489	K11951	K11951		nitrate transport permease; K11951 bicarbonate transport system permease protein	nitrate transport permease	Inorganic ion transport and metabolism	Not in CyOGs	yes	310	95.5	38	1.15	-2.09	-3.25	0.00572501	8.89711e-07	4.07328e-13
Synpcc7942_1490	Synpcc7942_1490	K11952	K11952		nitrate transport ATP-binding subunits C and D; K11952 bicarbonate transport system ATP-binding protein [EC:3.6.3.-]	nitrate transport ATP-binding subunits C and D	Inorganic ion transport and metabolism	Not in CyOGs	yes	286.5	160	50	1.42	-1.08	-2.5	0.000670183	0.00924887	7.82586e-09
Synpcc7942_1491	Synpcc7942_1491	K11953	K11953	tauB	nitrate transport ATP-binding subunits C and D; K11953 bicarbonate transport system ATP-binding protein [EC:3.6.3.-]	nitrate transport ATP-binding subunits C and D	Inorganic ion transport and metabolism	Not in CyOGs	yes	615	445.5	126	1.59	-0.21	-1.8	0.000147722	0.612262	2.01907e-05
Synpcc7942_1492	Synpcc7942_1492				hypothetical protein	hypothetical protein	General function prediction only	Not in CyOGs	yes	38	25.5	9	1.37	-0.34	-1.71	0.00156796	0.415436	8.9918e-05
Synpcc7942_1493	Synpcc7942_1493	K02428	K02428	mazG	mazG; nucleoside triphosphate pyrophosphohydrolase (EC:3.6.1.19); K02428 XTP/dITP diphosphohydrolase [EC:3.6.1.66]	nucleoside triphosphate pyrophosphohydrolase	General function prediction only	Not in CyOGs	no	39.5	27	20.5	0.85	-0.14	-0.98	0.0435015	0.742552	0.0194728
Synpcc7942_1494	Synpcc7942_1494				hypothetical protein	hypothetical protein	Not in COGs	Not in CyOGs	no	60.5	44.5	41.5	0.44	-0.36	-0.79	0.29157	0.385382	0.0561297
Synpcc7942_1495	Synpcc7942_1495				hypothetical protein	hypothetical protein	Not in COGs	Not in CyOGs	yes	51	45	27.5	0.53	-0.71	-1.24	0.204473	0.0852614	0.0032044
Synpcc7942_1496	Synpcc7942_1496	K00930	K00930	argA	acetylglutamate kinase (EC:2.7.2.8); K00930 acetylglutamate kinase [EC:2.7.2.8]	acetylglutamate kinase	Amino acid transport and metabolism	Not in CyOGs	no	79	68.5	80	-0.51	-0.55	-0.04	0.214693	0.180945	0.922956
Synpcc7942_1497	Synpcc7942_1497				hypothetical protein	hypothetical protein	Not in COGs	Not in CyOGs	no	103.5	92	129	-0.72	0.09	0.8	0.0825527	0.833553	0.0522487
Synpcc7942_1498	Synpcc7942_1498				hypothetical protein	hypothetical protein	Not in COGs	Not in CyOGs	no	125	66	103	-0.69	-0.6	0.09	0.0982171	0.150197	0.825474
Synpcc7942_1499	Synpcc7942_1499	K02639	K02639	paaE	ferredoxin (2Fe-2S); K02639 ferredoxin	Ferredoxin (2Fe-2S)	Energy production and conversion	Cytochrome b6f complex	yes	5331.5	2195	3042	-0.04	-1.1	-1.06	0.931665	0.00784264	0.0100077
Synpcc7942_1500	Synpcc7942_1500	K02687	K02687	prmA	prmA; ribosomal protein L11 methyltransferase (EC:2.1.1.-); K02687 ribosomal protein L11 methyltransferase [EC:2.1.1.-]	ribosomal protein L11 methyltransferase	Translation	Not in CyOGs	no	57.5	32	38.5	0.09	-0.77	-0.87	0.822279	0.061658	0.0372745
Synpcc7942_1501	Synpcc7942_1501	K00058	K00058	ghrB	D-3-phosphoglycerate dehydrogenase (EC:1.1.1.95); K00058 D-3-phosphoglycerate dehydrogenase [EC:1.1.1.95]	D-3-phosphoglycerate dehydrogenase	Coenzyme transport and metabolism	Not in CyOGs	no	80	87	92.5	-0.28	-0.34	-0.06	0.49192	0.402913	0.881399
Synpcc7942_1502	Synpcc7942_1502				hypothetical protein	hypothetical protein	Not in COGs	Not in CyOGs	no	43	43	51	-0.52	-0.43	0.09	0.213626	0.298248	0.83596
Synpcc7942_1503	Synpcc7942_1503				RNA-binding S4	RNA-binding S4	Function unknown	Photosystem II	no	77	56	49	-0.06	-0.31	-0.25	0.874563	0.444086	0.54436
Synpcc7942_1504	Synpcc7942_1504				hypothetical protein	hypothetical protein	Function unknown	Not in CyOGs	no	177.5	178.5	124	0.46	0.26	-0.2	0.263412	0.520631	0.632686
Synpcc7942_1505	Synpcc7942_1505	K00052	K00052	leuB	3-isopropylmalate dehydrogenase (EC:1.1.1.85); K00052 3-isopropylmalate dehydrogenase [EC:1.1.1.85]	3-isopropylmalate dehydrogenase	Energy production and conversion	Not in CyOGs	yes	339	428	1068.5	-0.88	0.68	1.56	0.031863	0.0971	0.000183195
Synpcc7942_1506	Synpcc7942_1506				hypothetical protein	hypothetical protein	Not in COGs	Not in CyOGs	yes	4044	4742	10326	-0.77	0.32	1.09	0.0604456	0.436578	0.00837371
Synpcc7942_1507	Synpcc7942_1507	K03644	K03644		lipoyl synthase; K03644 lipoic acid synthetase [EC:2.8.1.8]	lipoyl synthase	Coenzyme transport and metabolism	Not in CyOGs	no	46.5	52.5	49.5	-0.08	-0.27	-0.19	0.855039	0.518695	0.644331
Synpcc7942_1508	Synpcc7942_1508				hypothetical protein	hypothetical protein	Not in COGs	Not in CyOGs	yes	110.5	182.5	267.5	-0.9	0.27	1.17	0.029829	0.504258	0.00481204
Synpcc7942_1509	Synpcc7942_1509	K00566	K00566	mnmA	mnmA; tRNA-specific 2-thiouridylase MnmA (EC:2.1.1.61); K00566 tRNA-specific 2-thiouridylase [EC:2.8.1.-]	tRNA (5-methylaminomethyl-2-thiouridylate)-methyltransferase	Translation	Not in CyOGs	no	268	241	311.5	-0.62	0.06	0.69	0.128244	0.8773	0.0942864
Synpcc7942_1510	Synpcc7942_1510	K03090	K03090		RNA polymerase sigma factor SigF; K03090 RNA polymerase sigma-B factor	RNA polymerase sigma factor SigF	Transcription	Not in CyOGs	no	229.5	156	201.5	-0.45	-0.27	0.18	0.277597	0.51382	0.663959
Synpcc7942_1511	Synpcc7942_1511				hypothetical protein	hypothetical protein	Function unknown	Not in CyOGs	yes	211	207	598	-1.1	0.12	1.21	0.00814031	0.778854	0.00355377
Synpcc7942_1512	Synpcc7942_1512	K00514	K00514		zeta-carotene desaturase (EC:1.3.99.-); K00514 zeta-carotene desaturase [EC:1.3.5.6]	zeta-carotene desaturase	Function unknown	Carotenoids	no	60	42.5	50.5	0.12	-0.39	-0.51	0.777735	0.336023	0.214623
Synpcc7942_1513	Synpcc7942_1513	K00099	K00099	dxr	1-deoxy-D-xylulose 5-phosphate reductoisomerase (EC:1.1.1.267); K00099 1-deoxy-D-xylulose-5-phosphate reductoisomerase [EC:1.1.1.267]	1-deoxy-D-xylulose 5-phosphate reductoisomerase	Not in COGs	Not in CyOGs	no	46.5	47	65.5	-0.67	-0.36	0.3	0.105816	0.377122	0.459775
Synpcc7942_1514	Synpcc7942_1514	K06181	K06181	rluE	pseudouridine synthase; K06181 23S rRNA pseudouridine2457 synthase [EC:5.4.99.20]	Pseudouridine synthase, Rsu	Translation	Not in CyOGs	no	114.5	138	118	-0.11	-0.06	0.04	0.793967	0.875978	0.916232
Synpcc7942_1515	Synpcc7942_1515	K01090	K01090		Ser/Thr phosphatase; K01090 protein phosphatase [EC:3.1.3.16]	protein serine/threonine phosphatase	Signal transduction mechanisms	Not in CyOGs	no	148.5	207	196	-0.19	0.67	0.86	0.650396	0.101807	0.0374475
Synpcc7942_1516	Synpcc7942_1516				phosphoglycerate mutase	phosphoglycerate mutase	Carbohydrate transport and metabolism	Not in CyOGs	no	100	98	76.5	0.32	0.27	-0.05	0.431336	0.50365	0.905095
Synpcc7942_1517	Synpcc7942_1517	K00936	K00936		histidine kinase (EC:2.7.3.-); K00936 [EC:2.7.3.-]	histidine kinase	Signal transduction mechanisms	Not in CyOGs	no	86	62.5	91	-0.1	-0.09	0.01	0.79838	0.823917	0.973606
Synpcc7942_1518	Synpcc7942_1518	K03657	K03657		ATP-dependent helicase PcrA; K03657 DNA helicase II / ATP-dependent DNA helicase PcrA [EC:3.6.4.12]	ATP-dependent helicase PcrA	Replication, recombination and repair	Not in CyOGs	no	54.5	42.5	52.5	0.05	-0.22	-0.27	0.903446	0.586424	0.506347
Synpcc7942_1519	Synpcc7942_1519	K00013	K00013	hisD	hisD; histidinol dehydrogenase (EC:1.1.1.23); K00013 histidinol dehydrogenase [EC:1.1.1.23]	histidinol dehydrogenase	Not in COGs	Not in CyOGs	no	150	256	329.5	-0.56	0.36	0.91	0.172649	0.38466	0.0264414
Synpcc7942_1520	Synpcc7942_1520	K02968	K02968	rpsT	rpsT; 30S ribosomal protein S20; K02968 small subunit ribosomal protein S20	30S ribosomal protein S20	Translation	Not in CyOGs	no	1584.5	1044	1712.5	-0.99	-0.81	0.18	0.0160972	0.0480918	0.659571
Synpcc7942_1521	Synpcc7942_1521	K03424	K03424	ycfH	Sec-independent protein translocase TatD (EC:3.1.21.-); K03424 TatD DNase family protein [EC:3.1.21.-]	Sec-independent protein translocase TatD	Replication, recombination and repair	Not in CyOGs	no	497.5	225	291.5	-0.65	-0.89	-0.23	0.111514	0.0310768	0.566066
Synpcc7942_1522	Synpcc7942_1522	K03043	K03043	rpoB	rpoB; DNA-directed RNA polymerase subunit beta (EC:2.7.7.6); K03043 DNA-directed RNA polymerase subunit beta [EC:2.7.7.6]	DNA-directed RNA polymerase subunit beta	Transcription	Not in CyOGs	no	462	324	458	-0.57	-0.17	0.4	0.167436	0.680231	0.331525
Synpcc7942_1523	Synpcc7942_1523	K03046	K03046	rpoC	DNA-directed RNA polymerase subunit gamma (EC:2.7.7.6); K03046 DNA-directed RNA polymerase subunit beta' [EC:2.7.7.6]	DNA-directed RNA polymerase subunit gamma	Transcription	Not in CyOGs	no	292.5	233.5	532.5	-0.77	-0.35	0.42	0.0608538	0.395413	0.301707
Synpcc7942_1524	Synpcc7942_1524	K03046	K03046		DNA-directed RNA polymerase subunit beta' (EC:2.7.7.6); K03046 DNA-directed RNA polymerase subunit beta' [EC:2.7.7.6]	DNA-directed RNA polymerase subunit beta'	Transcription	Not in CyOGs	no	514	437	1056	-0.94	-0.33	0.61	0.0220142	0.419897	0.134365
Synpcc7942_1525	Synpcc7942_1525	K06207	K06207	typA	GTP-binding protein TypA; K06207 GTP-binding protein	GTP-binding protein TypA	Signal transduction mechanisms	Not in CyOGs	no	435	408	573	-0.65	-0.44	0.2	0.114517	0.278141	0.618521
Synpcc7942_1526	Synpcc7942_1526				hypothetical protein	hypothetical protein	Not in COGs	Not in CyOGs	yes	51	51	22.5	0.92	-0.48	-1.4	0.0276278	0.248842	0.000936536
Synpcc7942_1527	Synpcc7942_1527			zraR	nitrogen assimilation regulatory protein	nitrogen assimilation regulatory protein	Energy production and conversion	Not in CyOGs	no	114.5	117.5	77	0.35	0.25	-0.11	0.387753	0.543463	0.797249
Synpcc7942_1528	Synpcc7942_1528				hypothetical protein	conserved hypothetical protein YCF49	Not in COGs	Not in CyOGs	no	83	55.5	44.5	0.24	-0.29	-0.53	0.567499	0.479778	0.20391
Synpcc7942_1529	Synpcc7942_1529				hypothetical protein	hypothetical protein	Function unknown	Not in CyOGs	yes	48	28	19	1	-0.35	-1.35	0.0169728	0.400227	0.0014097
Synpcc7942_1530	Synpcc7942_1530				molybdenum-pterin binding domain-containing protein	molybdenum-pterin binding domain	Coenzyme transport and metabolism	Not in CyOGs	yes	35	15	10	1.05	-0.87	-1.92	0.0178622	0.0390498	1.78321e-05
Synpcc7942_1531	Synpcc7942_1531	K02020	K02020	modA	molybdenum ABC transporter periplasmic molybdate-binding protein; K02020 molybdate transport system substrate-binding protein	molybdenum ABC transporter, periplasmic molybdate-binding protein	Inorganic ion transport and metabolism	Not in CyOGs	no	60	126.5	90.5	0.3	0.59	0.29	0.467496	0.149405	0.473254
Synpcc7942_1532	Synpcc7942_1532	K02018	K02018	modB	molybdate ABC transporter permease; K02018 molybdate transport system permease protein	Molybdate ABC transporter, permease protein	Inorganic ion transport and metabolism	Not in CyOGs	no	31.5	45	18.5	0.99	0	-1	0.0184865	0.992652	0.01814
Synpcc7942_1533	Synpcc7942_1533	K00240	K00240		succinate dehydrogenase/fumarate reductase iron-sulfur subunit (EC:1.3.5.1); K00240 succinate dehydrogenase / fumarate reductase, iron-sulfur subunit [EC:1.3.5.1 1.3.5.4]	succinate dehydrogenase/fumarate reductase iron-sulfur subunit	Energy production and conversion	Not in CyOGs	no	82.5	119	74.5	0.4	0.65	0.25	0.332036	0.113999	0.539575
Synpcc7942_1534	Synpcc7942_1534				hypothetical protein	hypothetical protein	Translation	Not in CyOGs	no	156.5	70.5	115.5	-0.75	-0.83	-0.07	0.0667752	0.0446429	0.859056
Synpcc7942_1535	Synpcc7942_1535				Rubisco chaperonin	possible Rubisco chaperonin	Not in COGs	Not in CyOGs	no	78.5	53.5	106	-0.54	-0.38	0.17	0.187501	0.357184	0.689022
Synpcc7942_1536	Synpcc7942_1536				amidotransferase	probable amidotransferase	Nucleotide transport and metabolism	Not in CyOGs	no	55	55.5	69.5	0.04	0.04	0.01	0.930443	0.914866	0.984496
Synpcc7942_1537	Synpcc7942_1537				hypothetical protein	hypothetical protein	Not in COGs	Not in CyOGs	no	41	40.5	32	0.24	-0.53	-0.77	0.578626	0.205149	0.0722456
Synpcc7942_1538	Synpcc7942_1538				hypothetical protein	hypothetical protein	Not in COGs	Not in CyOGs	yes	27	94	12	2.7	1.23	-1.48	1.91386e-09	0.00350536	0.000735535
Synpcc7942_1539	Synpcc7942_1539				hypothetical protein	hypothetical protein	Not in COGs	Not in CyOGs	no	46	84	46	0.56	0.88	0.32	0.182911	0.0357351	0.442345
Synpcc7942_1540	Synpcc7942_1540				hypothetical protein	hypothetical protein	Not in COGs	Not in CyOGs	yes	61	28	83	-1.6	-0.83	0.77	0.000147306	0.0455277	0.0622188
Synpcc7942_1541	Synpcc7942_1541	K03839	K03839	fldA	flavodoxin FldA; K03839 flavodoxin I	flavodoxin FldA	Energy production and conversion	Water-soluble electron carriers	yes	108.5	83.5	613.5	-2.41	-0.04	2.37	2.18704e-08	0.915721	3.74442e-08
Synpcc7942_1542	Synpcc7942_1542				iron-stress chlorophyll-binding protein	iron-stress chlorophyll-binding protein	Not in COGs	Chlorophyll-containing light-harvesting complexes	yes	196	108	1560.5	-3.46	-0.81	2.66	1.38853e-14	0.0505025	9.46023e-10
Synpcc7942_1543	Synpcc7942_1543				ribonuclease II	putative ribonuclease II	Not in COGs	Not in CyOGs	yes	28.5	26	135	-2.62	-0.69	1.93	6.01335e-09	0.118154	9.93722e-06
Synpcc7942_1544	Synpcc7942_1544				panthotenate metabolism flavoprotein	panthotenate metabolism flavoprotein	General function prediction only	Not in CyOGs	no	64.5	62.5	59	-0.22	-0.47	-0.25	0.597081	0.255868	0.546504
Synpcc7942_1545	Synpcc7942_1545	K18828	K18828		plasmid stabilization protein StbB-like protein; K18828 tRNA(fMet)-specific endonuclease VapC [EC:3.1.-.-]	plasmid stabilization protein StbB-like	General function prediction only	Not in CyOGs	no	36	24.5	24	-0.28	-0.5	-0.22	0.503196	0.233619	0.605873
Synpcc7942_1546	Synpcc7942_1546				ribonuclease II	putative ribonuclease II	Transcription	Not in CyOGs	yes	84	46.5	28.5	0.64	-0.55	-1.19	0.12221	0.180615	0.00433579
Synpcc7942_1547	Synpcc7942_1547				hypothetical protein	hypothetical protein	Not in COGs	Not in CyOGs	yes	86.5	40	33	0.66	-0.65	-1.31	0.117245	0.115906	0.00200437
Synpcc7942_1548	Synpcc7942_1548				amidase	probable amidase	Energy production and conversion	Not in CyOGs	no	123.5	123	142	0.16	0.06	-0.1	0.704545	0.891326	0.808291
Synpcc7942_1549	Synpcc7942_1549	K03503	K03503	umuD	SOS mutagenesis protein UmuD; K03503 DNA polymerase V [EC:3.4.21.-]	UmuD protein. Serine peptidase. MEROPS family S24	Transcription	Not in CyOGs	no	47	53.5	33.5	0.55	-0.35	-0.89	0.18876	0.402696	0.0328021
Synpcc7942_1550	Synpcc7942_1550	K03502	K03502	umuC	DNA-directed DNA polymerase (EC:2.7.7.7); K03502 DNA polymerase V	DNA-directed DNA polymerase	Replication, recombination and repair	Not in CyOGs	no	49.5	73.5	33.5	0.83	0.09	-0.74	0.0457807	0.833849	0.0732671
Synpcc7942_1551	Synpcc7942_1551				hypothetical protein	hypothetical protein	Not in COGs	Not in CyOGs	no	180	164	70	0.93	-0.08	-1	0.02509	0.852518	0.0155065
Synpcc7942_1552	Synpcc7942_1552	K00053	K00053	ilvC	ketol-acid reductoisomerase (EC:1.1.1.86); K00053 ketol-acid reductoisomerase [EC:1.1.1.86]	ketol-acid reductoisomerase	Amino acid transport and metabolism	Not in CyOGs	no	217.5	173	178.5	-0.11	0.01	0.12	0.787327	0.974574	0.763003
Synpcc7942_1553	Synpcc7942_1553	K07053	K07053	yciV	phosphoesterase PHP-like protein; K07053	Phosphoesterase PHP-like	General function prediction only	Not in CyOGs	no	41.5	29.5	35	0.18	-0.12	-0.3	0.661154	0.768665	0.465033
Synpcc7942_1554	Synpcc7942_1554	K01358	K01358		ATP-dependent Clp protease proteolytic subunit (EC:3.4.21.92); K01358 ATP-dependent Clp protease, protease subunit [EC:3.4.21.92]	ATP-dependent Clp protease proteolytic subunit	Posttranslational modification, protein turnover, chaperones	Not in CyOGs	no	272.5	302.5	561.5	-0.55	-0.01	0.54	0.180911	0.990143	0.185067
Synpcc7942_1555	Synpcc7942_1555				Thf1-like protein	Thf1-like protein	Not in COGs	Photosystem II	yes	135.5	88.5	168	-1.08	-0.98	0.09	0.00917637	0.0172548	0.816656
Synpcc7942_1556	Synpcc7942_1556				hypothetical protein	hypothetical protein	Not in COGs	Not in CyOGs	no	323.5	434.5	464.5	-0.38	0.07	0.45	0.348078	0.862831	0.267018
Synpcc7942_1557	Synpcc7942_1557	K03086	K03086	rpoS	principal RNA polymerase sigma factor SigA; K03086 RNA polymerase primary sigma factor	principal RNA polymerase sigma factor SigA	Transcription	Not in CyOGs	no	1044	1004	1316	-0.68	0.15	0.83	0.0966223	0.713658	0.0431558
Synpcc7942_1558	Synpcc7942_1558				hypothetical protein	hypothetical protein	Not in COGs	Not in CyOGs	yes	55	31.5	17	0.81	-0.54	-1.35	0.052625	0.189147	0.00134998
Synpcc7942_1559	Synpcc7942_1559				hypothetical protein	hypothetical protein	General function prediction only	Not in CyOGs	no	84	105.5	141.5	0.03	0.59	0.56	0.948794	0.152873	0.172507
Synpcc7942_1560	Synpcc7942_1560				hypothetical protein	hypothetical protein	Not in COGs	Not in CyOGs	no	52.5	50.5	45	0.52	0.14	-0.38	0.227408	0.738852	0.380061
Synpcc7942_1561	Synpcc7942_1561				hypothetical protein	hypothetical protein	Not in COGs	Not in CyOGs	no	356	279	432	-0.8	-0.71	0.1	0.0515736	0.0861724	0.814277
Synpcc7942_1562	Synpcc7942_1562			yegU	ADP-ribosylglycohydrolase-like protein	ADP-ribosylglycohydrolase-like	Not in COGs	Not in CyOGs	yes	209	125	181.5	-0.85	-1.08	-0.23	0.0386874	0.00911053	0.579689
Synpcc7942_1563	Synpcc7942_1563				signal transduction inhibitor	signal transduction inhibitor	Not in COGs	Not in CyOGs	yes	102.5	64	36.5	0.5	-0.7	-1.2	0.233109	0.0899515	0.00435555
Synpcc7942_1564	Synpcc7942_1564				hypothetical protein	hypothetical protein	Not in COGs	Not in CyOGs	no	45.5	50	27.5	0.8	0.39	-0.4	0.0594336	0.344481	0.340547
Synpcc7942_1565	Synpcc7942_1565				hypothetical protein	hypothetical protein	Not in COGs	Not in CyOGs	no	58.5	43	90	-0.65	-0.31	0.34	0.118573	0.451596	0.416651
Synpcc7942_1566	Synpcc7942_1566	K00937	K00937	ppk	polyphosphate kinase (EC:2.7.4.1); K00937 polyphosphate kinase [EC:2.7.4.1]	polyphosphate kinase	Not in COGs	Not in CyOGs	no	49.5	34	32.5	0.43	-0.35	-0.78	0.294618	0.396639	0.0593234
Synpcc7942_1567	Synpcc7942_1567				ribosomal protein L36	possible ribosomal protein L36	Not in COGs	Not in CyOGs	no	301	488	288	0.57	0.14	-0.43	0.166961	0.737846	0.293766
Synpcc7942_1568	Synpcc7942_1568				hypothetical protein	hypothetical protein	Not in COGs	Not in CyOGs	no	123.5	183	75.5	1.03	0.06	-0.97	0.0142098	0.882695	0.0210122
Synpcc7942_1569	Synpcc7942_1569				hypothetical protein	hypothetical protein	Function unknown	Not in CyOGs	no	139	132	69	0.65	-0.04	-0.69	0.115958	0.927213	0.0966152
Synpcc7942_1570	Synpcc7942_1570	K17686	K17686	copA	heavy metal translocating P-type ATPase; K17686 Cu+-exporting ATPase [EC:3.6.3.54]	Heavy metal translocating P-type ATPase	Inorganic ion transport and metabolism	Not in CyOGs	no	100	82	44.5	0.81	-0.01	-0.82	0.0502079	0.978524	0.0472082
Synpcc7942_1571	Synpcc7942_1571				MIP family channel protein	MIP family channel proteins	Not in COGs	Not in CyOGs	yes	103	107.5	52.5	1.48	0.53	-0.95	0.000412872	0.198213	0.0216067
Synpcc7942_1572	Synpcc7942_1572				dehydrogenase subunit-like protein	dehydrogenase subunit-like protein	Amino acid transport and metabolism	Not in CyOGs	yes	233.5	546	272	1.36	1.42	0.06	0.00105193	0.000650747	0.88861
Synpcc7942_1573	Synpcc7942_1573	K00034	K00034	yohF	3-oxoacyl-ACP reductase; K00034 glucose 1-dehydrogenase [EC:1.1.1.47]	3-oxoacyl-(acyl-carrier protein) reductase	Lipid transport and metabolism	Not in CyOGs	yes	358	798.5	334	1.09	0.55	-0.54	0.00827244	0.176832	0.189003
Synpcc7942_1574	Synpcc7942_1574				glucosidase	probable glucosidase	Not in COGs	Not in CyOGs	yes	105	235.5	65	1.55	0.5	-1.05	0.000202287	0.219455	0.0109516
Synpcc7942_1575	Synpcc7942_1575				glycogen debranching protein	Glycogen debranching enzyme	Carbohydrate transport and metabolism	Not in CyOGs	yes	46.5	49.5	15.5	1.37	0.07	-1.3	0.00104336	0.860953	0.00185857
Synpcc7942_1576	Synpcc7942_1576	K03281	K03281	clcA	chloride channel protein; K03281 chloride channel protein, CIC family	chloride channel protein	Inorganic ion transport and metabolism	Not in CyOGs	yes	46.5	38.5	16.5	1.13	-0.01	-1.14	0.00708535	0.974047	0.00646369
Synpcc7942_1577	Synpcc7942_1577	K01887	K01887	argS	argS; arginyl-tRNA synthetase (EC:6.1.1.19); K01887 arginyl-tRNA synthetase [EC:6.1.1.19]	arginyl-tRNA synthetase	Translation	Not in CyOGs	no	59	35	46	0.03	-0.5	-0.53	0.945638	0.223358	0.199274
Synpcc7942_1578	Synpcc7942_1578	K03118	K03118	tatC	Sec-independent protein translocase TatC; K03118 sec-independent protein translocase protein TatC	Sec-independent protein translocase TatC	Not in COGs	Not in CyOGs	no	91.5	81.5	162.5	-0.63	-0.22	0.41	0.124958	0.588167	0.319013
Synpcc7942_1579	Synpcc7942_1579				dual specificity protein phosphatase	dual specificity protein phosphatase	Signal transduction mechanisms	Not in CyOGs	no	56	68	61.5	-0.03	-0.24	-0.2	0.936336	0.563916	0.620365
Synpcc7942_1580	Synpcc7942_1580				hypothetical protein	hypothetical protein	Not in COGs	Not in CyOGs	no	88.5	71	109	-0.9	-0.61	0.29	0.0304406	0.142108	0.479019
Synpcc7942_1581	Synpcc7942_1581				peptidase M14, carboxypeptidase A	Peptidase M14, carboxypeptidase A	Amino acid transport and metabolism	Not in CyOGs	no	52.5	72.5	32.5	0.87	0.58	-0.29	0.0353318	0.158479	0.480175
Synpcc7942_1582	Synpcc7942_1582	K03650	K03650	mnmE	trmE; tRNA modification GTPase TrmE; K03650 tRNA modification GTPase [EC:3.6.-.-]	tRNA modification GTPase TrmE	General function prediction only	Not in CyOGs	no	61.5	41.5	43.5	-0.1	-0.27	-0.17	0.798957	0.50829	0.684602
Synpcc7942_1583	Synpcc7942_1583	K09928	K09928		hypothetical protein; K09928 hypothetical protein	hypothetical protein	Function unknown	Not in CyOGs	no	49	42	44	0.37	0.16	-0.21	0.370558	0.695894	0.612585
Synpcc7942_1584	Synpcc7942_1584			ydiU	hypothetical protein	hypothetical protein	Not in COGs	Not in CyOGs	no	48	40.5	52.5	0	-0.17	-0.17	0.995564	0.687416	0.683803
Synpcc7942_1585	Synpcc7942_1585				N-acetylmuramoyl-L-alanine amidase	N-acetylmuramoyl-L-alanine amidase, family 2	Defense mechanisms	Not in CyOGs	no	72	100.5	103	-0.23	0	0.23	0.572712	0.994692	0.568379
Synpcc7942_1586	Synpcc7942_1586	K11520	K11520		periplasmic sensor signal transduction histidine kinase; K11520 two-component system, OmpR family, manganese sensing sensor histidine kinase [EC:2.7.13.3]	periplasmic sensor signal transduction histidine kinase	Signal transduction mechanisms	Not in CyOGs	no	244	590.5	343	0.47	0.82	0.34	0.247254	0.04684	0.400968
Synpcc7942_1587	Synpcc7942_1587				hypothetical protein	integral membrane protein-like	Not in COGs	Not in CyOGs	no	3282.5	4559.5	1948	0.95	0.55	-0.4	0.0213422	0.179625	0.329621
Synpcc7942_1588	Synpcc7942_1588	K03281	K03281		hypothetical protein; K03281 chloride channel protein, CIC family	CBS	Inorganic ion transport and metabolism	Not in CyOGs	no	86.5	69	55.5	0.28	-0.02	-0.3	0.499771	0.959486	0.468235
Synpcc7942_1589	Synpcc7942_1589	K03592	K03592		modulator of DNA gyrase; K03592 PmbA protein	putative modulator of DNA gyrase	General function prediction only	Not in CyOGs	no	45	26.5	35	0.03	-0.53	-0.56	0.948591	0.198444	0.178073
Synpcc7942_1590	Synpcc7942_1590				hypothetical protein	hypothetical protein	Not in COGs	Regulation and biogenesis	no	83	44	101.5	-0.86	-1.03	-0.18	0.0386067	0.0128305	0.668048
Synpcc7942_1591	Synpcc7942_1591	K02945	K02945		RNA binding S1; K02945 small subunit ribosomal protein S1	RNA binding S1	Translation	Not in CyOGs	no	128	93	134	-0.67	-0.79	-0.12	0.102776	0.0539736	0.764758
Synpcc7942_1592	Synpcc7942_1592	K01470	K01470		creatinine amidohydrolase; K01470 creatinine amidohydrolase [EC:3.5.2.10]	creatinine amidohydrolase	General function prediction only	Not in CyOGs	yes	24.5	26	11	0.98	-0.39	-1.36	0.0214594	0.350794	0.00142424
Synpcc7942_1593	Synpcc7942_1593	K14331	K14331		aldehyde decarbonylase; K14331 fatty aldehyde decarbonylase [EC:4.1.99.5]	hypothetical protein	Not in COGs	Not in CyOGs	yes	636	383	689	-1.11	-0.46	0.65	0.0073579	0.26613	0.111571
Synpcc7942_1594	Synpcc7942_1594	K14330	K14330		acyl-ACP reductase; K14330 fatty aldehyde-generating acyl-ACP reductase [EC:1.2.1.80]	hypothetical protein	General function prediction only	Not in CyOGs	no	282	145.5	262	-0.92	-0.62	0.3	0.025244	0.128397	0.465745
Synpcc7942_1595	Synpcc7942_1595	K01962	K01962	accA	acetyl-CoA carboxylase carboxyltransferase subunit alpha (EC:6.4.1.2); K01962 acetyl-CoA carboxylase carboxyl transferase subunit alpha [EC:6.4.1.2]	acetyl-CoA carboxylase carboxyltransferase subunit alpha	Lipid transport and metabolism	Not in CyOGs	no	166.5	103.5	249.5	-0.84	-0.59	0.26	0.0405648	0.152343	0.531463
Synpcc7942_1596	Synpcc7942_1596			ybbO	short chain dehydrogenase	short chain dehydrogenase	Lipid transport and metabolism	Not in CyOGs	no	49	25	28.5	0.17	-0.89	-1.06	0.674776	0.0330634	0.0114659
Synpcc7942_1597	Synpcc7942_1597	K01495	K01495	folE	folE; GTP cyclohydrolase I (EC:3.5.4.16); K01495 GTP cyclohydrolase I [EC:3.5.4.16]	GTP cyclohydrolase I	Coenzyme transport and metabolism	Not in CyOGs	yes	152.5	80.5	89	-0.3	-1.27	-0.97	0.464243	0.00229655	0.0194141
Synpcc7942_1598	Synpcc7942_1598			yddE	phenazine biosynthesis PhzC/PhzF protein	Phenazine biosynthesis PhzC/PhzF protein	General function prediction only	Not in CyOGs	yes	98.5	37	35	-0.22	-1.66	-1.44	0.603129	8.41089e-05	0.000596093
Synpcc7942_1599	Synpcc7942_1599				hypothetical protein	hypothetical protein	Cell cycle control, mitosis and meiosis	Not in CyOGs	no	133.5	90	58.5	0.37	-0.31	-0.68	0.369582	0.447476	0.0989441
Synpcc7942_1600	Synpcc7942_1600	K00988	K00988		5',5'''-P-1,P-4-tetraphosphate phosphorylase II-like protein; K00988 ATP adenylyltransferase [EC:2.7.7.53]	5',5'''-P-1,P-4-tetraphosphate phosphorylase II-like	Nucleotide transport and metabolism	Not in CyOGs	yes	63.5	34.5	20	0.72	-0.58	-1.3	0.0860132	0.157493	0.00202431
Synpcc7942_1601	Synpcc7942_1601				hypothetical protein	hypothetical protein	Function unknown	Not in CyOGs	yes	48	25.5	20.5	0.75	-0.48	-1.24	0.0910199	0.257163	0.00567325
Synpcc7942_1602	Synpcc7942_1602	K02533	K02533	trmJ	RNA methyltransferase TrmH, group 1; K02533 tRNA/rRNA methyltransferase [EC:2.1.1.-]	RNA methyltransferase TrmH, group 1	Translation	Not in CyOGs	yes	34	16	11.5	0.89	-0.82	-1.71	0.0368257	0.0506656	8.05769e-05
Synpcc7942_1603	Synpcc7942_1603	K17836	K17836		beta-lactamase; K17836 beta-lactamase class A [EC:3.5.2.6]	beta-lactamase	Defense mechanisms	Not in CyOGs	no	60	68	102.5	-0.81	-0.3	0.51	0.0497235	0.468166	0.212982
Synpcc7942_1604	Synpcc7942_1604				hypothetical protein	hypothetical protein	Not in COGs	Not in CyOGs	no	33	31	26	-0.05	-0.45	-0.4	0.895779	0.275376	0.338297
Synpcc7942_1605	Synpcc7942_1605				hypothetical protein	hypothetical protein	Not in COGs	Not in CyOGs	no	45.5	28.5	26.5	-0.13	-0.49	-0.36	0.754628	0.236989	0.386619
Synpcc7942_1606	Synpcc7942_1606				Beta-Ig-H3/fasciclin	Beta-Ig-H3/fasciclin	Not in COGs	Not in CyOGs	yes	893.5	403.5	2210.5	-2.44	-0.76	1.68	1.40294e-08	0.0644862	5.99074e-05
Synpcc7942_1607	Synpcc7942_1607				porin; major outer membrane protein	probable porin; major outer membrane protein	Not in COGs	Not in CyOGs	yes	82	30.5	301	-2.83	-1.22	1.62	1.00283e-10	0.0034164	0.000114372
Synpcc7942_1608	Synpcc7942_1608	K16011	K16011	cpsB	mannose-1-phosphate guanylyltransferase (EC:2.7.7.22); K16011 mannose-1-phosphate guanylyltransferase / mannose-6-phosphate isomerase [EC:2.7.7.13 5.3.1.8]	mannose-1-phosphate guanylyltransferase (GDP)	Carbohydrate transport and metabolism	Not in CyOGs	no	62	72.5	84.5	0.13	0.22	0.09	0.746389	0.595061	0.835309
Synpcc7942_1609	Synpcc7942_1609	K00524	K00524		protein splicing (intein) site; K00524 ribonucleotide reductase, class II [EC:1.17.4.1]	Protein splicing (intein) site	Replication, recombination and repair	Not in CyOGs	yes	188	104	146.5	-0.65	-1.15	-0.5	0.112446	0.00543633	0.223023
Synpcc7942_1610	Synpcc7942_1610	K00325	K00325	pntB	pyridine nucleotide transhydrogenase subunit beta; K00325 NAD(P) transhydrogenase subunit beta [EC:1.6.1.2]	pyridine nucleotide transhydrogenase beta subunit	Not in COGs	NADH:plastoquinone oxidoreductase	no	327	735	302	1	0.53	-0.47	0.0150345	0.194499	0.249205
Synpcc7942_1611	Synpcc7942_1611	K00324	K00324		nicotinamide nucleotide transhydrogenase subunit alpha-like protein; K00324 NAD(P) transhydrogenase subunit alpha [EC:1.6.1.2]	nicotinamide nucleotide transhydrogenase alpha subunit-like	Energy production and conversion	Not in CyOGs	no	364	491	209.5	0.99	0.46	-0.52	0.0171342	0.259811	0.202272
Synpcc7942_1612	Synpcc7942_1612	K00324	K00324	pntA	pyridine nucleotide transhydrogenase subunit alpha; K00324 NAD(P) transhydrogenase subunit alpha [EC:1.6.1.2]	pyridine nucleotide transhydrogenase alpha subunit	Energy production and conversion	NADH:plastoquinone oxidoreductase	yes	504	642.5	257.5	1.3	0.67	-0.63	0.00178507	0.101777	0.127064
Synpcc7942_1613	Synpcc7942_1613				hypothetical protein	hypothetical protein	Not in COGs	Not in CyOGs	yes	3375.5	3218	12515	-1.53	-0.05	1.48	0.000241903	0.900006	0.000381268
Synpcc7942_1614	Synpcc7942_1614	K02914	K02914		rpmH; 50S ribosomal protein L34; K02914 large subunit ribosomal protein L34	50S ribosomal protein L34	Not in COGs	Not in CyOGs	yes	2741.5	2905	10852.5	-1.56	-0.09	1.46	0.000194355	0.819681	0.00044473
Synpcc7942_1615	Synpcc7942_1615	K03536	K03536		rnpA; ribonuclease P (EC:3.1.26.5); K03536 ribonuclease P protein component [EC:3.1.26.5]	ribonuclease P	Not in COGs	Not in CyOGs	yes	1075.5	1277.5	2782	-1.33	-0.13	1.2	0.00138278	0.750225	0.00380688
Synpcc7942_1616	Synpcc7942_1616				hypothetical protein	hypothetical protein	Not in COGs	Not in CyOGs	no	663.5	560	735.5	-0.7	-0.51	0.19	0.088252	0.209354	0.649633
Synpcc7942_1617	Synpcc7942_1617	K03217	K03217	yidC	inner membrane protein translocase component YidC; K03217 YidC/Oxa1 family membrane protein insertase	putative inner membrane protein translocase component YidC	Intracellular trafficking and secretion	Not in CyOGs	no	312	147	201.5	-0.7	-0.83	-0.13	0.0867512	0.0430902	0.752778
Synpcc7942_1618	Synpcc7942_1618	K06346	K06346		single-stranded nucleic acid binding R3H; K06346 spoIIIJ-associated protein	Single-stranded nucleic acid binding R3H	General function prediction only	Not in CyOGs	yes	169	60	103.5	-0.85	-1.17	-0.31	0.0394909	0.00503064	0.444889
Synpcc7942_1619	Synpcc7942_1619	K07040	K07040		metal-binding protein; K07040 uncharacterized protein	metal-binding possibly nucleic acid-binding protein-like	General function prediction only	Not in CyOGs	yes	110	41.5	106.5	-0.94	-1.27	-0.33	0.0234673	0.00227917	0.41902
Synpcc7942_1620	Synpcc7942_1620				ATPase	ATPase	Posttranslational modification, protein turnover, chaperones	Not in CyOGs	no	47.5	25.5	41.5	-0.33	-0.85	-0.53	0.428918	0.0393539	0.201918
Synpcc7942_1621	Synpcc7942_1621				Elongator protein 3/MiaB/NifB	Elongator protein 3/MiaB/NifB	Energy production and conversion	Not in CyOGs	no	167.5	331.5	235	0.35	0.64	0.29	0.388835	0.118988	0.482864
Synpcc7942_1622	Synpcc7942_1622	K08303	K08303	ydcP	proteinase; K08303 putative protease [EC:3.4.-.-]	probable proteinase	Not in COGs	Not in CyOGs	no	75.5	86	92	-0.38	-0.15	0.24	0.349819	0.721741	0.562092
Synpcc7942_1623	Synpcc7942_1623				hypothetical protein	hypothetical protein	Not in COGs	Not in CyOGs	no	71	64	45	0.22	-0.03	-0.25	0.596782	0.936869	0.543472
Synpcc7942_1624	Synpcc7942_1624	K00793	K00793	ribC	riboflavin synthase subunit alpha (EC:2.5.1.9); K00793 riboflavin synthase [EC:2.5.1.9]	riboflavin synthase subunit alpha	Not in COGs	Not in CyOGs	no	106	79.5	124.5	-0.67	-0.1	0.57	0.102966	0.80805	0.164583
Synpcc7942_1625	Synpcc7942_1625				glycosyltransferase	probable glycosyltransferase	Cell wall/membrane biogenesis	Not in CyOGs	no	49	28	44	-0.19	-0.44	-0.25	0.650093	0.290033	0.54595
Synpcc7942_1626	Synpcc7942_1626				hypothetical protein	hypothetical protein	Not in COGs	Not in CyOGs	no	321.5	440.5	872.5	-0.66	0.36	1.02	0.10869	0.375466	0.0134176
Synpcc7942_1627	Synpcc7942_1627				hypothetical protein	hypothetical protein	Not in COGs	Not in CyOGs	no	137.5	195	282.5	-0.74	0.05	0.79	0.0733581	0.90144	0.0558759
Synpcc7942_1628	Synpcc7942_1628				hypothetical protein	hypothetical protein	Not in COGs	Not in CyOGs	yes	87.5	113	46	1.01	-0.08	-1.09	0.0148992	0.847182	0.00878864
Synpcc7942_1629	Synpcc7942_1629				hypothetical protein	hypothetical protein	Not in COGs	Not in CyOGs	yes	41.5	16.5	7.5	0.8	-1.36	-2.16	0.0622709	0.00127468	9.09352e-07
Synpcc7942_1630	Synpcc7942_1630	K08906	K08906		cytochrome c6; K08906 cytochrome c6	cytochrome c553	Energy production and conversion	Water-soluble electron carriers	yes	81.5	70.5	31	1.15	0.13	-1.02	0.00661817	0.755819	0.0158765
Synpcc7942_1631	Synpcc7942_1631				TPR repeat-containing protein	TPR repeat	General function prediction only	Not in CyOGs	no	56	47	32.5	0.99	-0.04	-1.03	0.0170945	0.924482	0.0133368
Synpcc7942_1632	Synpcc7942_1632				hypothetical protein	hypothetical protein	Not in COGs	Not in CyOGs	no	121.5	122	150	0.08	0.04	-0.05	0.838436	0.927094	0.910494
Synpcc7942_1633	Synpcc7942_1633				hypothetical protein	hypothetical protein	Not in COGs	Not in CyOGs	no	243.5	484.5	215	1.03	0.64	-0.39	0.0130889	0.119506	0.345812
Synpcc7942_1634	Synpcc7942_1634				hypothetical protein	hypothetical protein	Nucleotide transport and metabolism	Not in CyOGs	yes	709	1550.5	324.5	1.97	0.88	-1.09	3.46373e-06	0.0324005	0.00869141
Synpcc7942_1635	Synpcc7942_1635				porin; major outer membrane protein	probable porin; major outer membrane protein	Not in COGs	Not in CyOGs	yes	6798	11030	2453	1.85	0.88	-0.97	1.14603e-05	0.0331654	0.018198
Synpcc7942_1636	Synpcc7942_1636	K01724	K01724		phhB; pterin-4-alpha-carbinolamine dehydratase (EC:4.2.1.96); K01724 4a-hydroxytetrahydrobiopterin dehydratase [EC:4.2.1.96]	pterin-4-alpha-carbinolamine dehydratase	Not in COGs	Not in CyOGs	yes	804	1547.5	360.5	2.03	1.21	-0.82	1.68303e-06	0.00352215	0.045354
Synpcc7942_1637	Synpcc7942_1637	K02706	K02706		photosystem II D2 protein (photosystem q(a) protein); K02706 photosystem II P680 reaction center D2 protein	photosystem II D2 protein (photosystem q(a) protein)	Not in COGs	Photosystem II	yes	4079.5	1093.5	6347.5	-2.13	-1.77	0.36	5.44422e-07	2.553e-05	0.375926
Synpcc7942_1638	Synpcc7942_1638				hypothetical protein	hypothetical protein	Not in COGs	Not in CyOGs	no	293	265.5	598	-0.79	-0.24	0.55	0.0542139	0.556202	0.17914
Synpcc7942_1639	Synpcc7942_1639	K16786	K16786		ATPase; K16786 energy-coupling factor transport system ATP-binding protein [EC:3.6.3.-]	ATPase	Inorganic ion transport and metabolism	Not in CyOGs	no	27	36	23	0.47	-0.06	-0.53	0.260177	0.888904	0.206899
Synpcc7942_1640	Synpcc7942_1640	K06962	K06962		hypothetical protein; K06962	hypothetical protein	Not in COGs	Not in CyOGs	no	119.5	173	164.5	-0.24	0.24	0.48	0.564221	0.553034	0.243311
Synpcc7942_1641	Synpcc7942_1641				hypothetical protein	hypothetical protein	Not in COGs	Not in CyOGs	no	252.5	251.5	380.5	-0.85	0.16	1.01	0.0386323	0.704665	0.0148078
Synpcc7942_1642	Synpcc7942_1642				hypothetical protein	hypothetical protein	Not in COGs	Not in CyOGs	no	88	83	78	0.04	0.21	0.17	0.921188	0.601656	0.672564
Synpcc7942_1643	Synpcc7942_1643				GAF sensor-containing diguanylate cyclase	diguanylate cyclase with GAF sensor	Signal transduction mechanisms	Not in CyOGs	no	164	147.5	243.5	-0.26	0.18	0.44	0.530059	0.652526	0.281736
Synpcc7942_1644	Synpcc7942_1644				hypothetical protein	hypothetical protein	Not in COGs	Not in CyOGs	no	91.5	93	129.5	-0.11	0.21	0.32	0.79676	0.606864	0.440774
Synpcc7942_1645	Synpcc7942_1645	K03685	K03685	rnc	RNAse III (EC:3.1.26.3); K03685 ribonuclease III [EC:3.1.26.3]	RNAse III	Transcription	Not in CyOGs	no	101	164.5	108.5	0.4	0.19	-0.21	0.328237	0.643262	0.605852
Synpcc7942_1646	Synpcc7942_1646				hypothetical protein	hypothetical protein	Not in COGs	Not in CyOGs	no	2770	3494.5	3793	-0.44	-0.17	0.28	0.277393	0.684425	0.495702
Synpcc7942_1647	Synpcc7942_1647				hypothetical protein	hypothetical protein	Lipid transport and metabolism	Not in CyOGs	yes	124.5	92	710.5	-3.25	-0.28	2.97	3.09375e-13	0.491201	1.59421e-11
Synpcc7942_1648	Synpcc7942_1648	K03711	K03711		ferric uptake regulator family protein; K03711 Fur family transcriptional regulator, ferric uptake regulator	putative ferric uptake regulator, FUR family	Inorganic ion transport and metabolism	Not in CyOGs	yes	346.5	121	2702	-4.57	-1.2	3.37	5.59616e-22	0.00388294	5.49732e-14
Synpcc7942_1649	Synpcc7942_1649				rubrerythrin	rubrerythrin	Energy production and conversion	Not in CyOGs	yes	986	87	24148.5	-7.65	-3.11	4.55	1.55679e-44	2.40008e-12	7.30984e-22
Synpcc7942_1650	Synpcc7942_1650	K07190	K07190		phosphorylase kinase subunit alpha; K07190 phosphorylase kinase alpha/beta subunit	phosphorylase kinase alpha subunit	Not in COGs	Not in CyOGs	no	103.5	123.5	153	0.06	0.33	0.27	0.886465	0.422107	0.509135
Synpcc7942_1651	Synpcc7942_1651	K05946	K05946	rffM	N-acetylmannosaminyltransferase (EC:2.4.1.187); K05946 N-acetylglucosaminyldiphosphoundecaprenol N-acetyl-beta-D-mannosaminyltransferase [EC:2.4.1.187]	N-acetylmannosaminyltransferase	Cell wall/membrane biogenesis	Not in CyOGs	yes	83.5	124.5	247.5	-1.2	0.15	1.35	0.00380421	0.721001	0.00122343
Synpcc7942_1652	Synpcc7942_1652				Elongator protein 3/MiaB/NifB	Elongator protein 3/MiaB/NifB	Energy production and conversion	Not in CyOGs	no	50	56	45.5	0.02	-0.26	-0.27	0.96732	0.533182	0.507213
Synpcc7942_1653	Synpcc7942_1653	K00005	K00005	gldA	gldA; glycerol dehydrogenase (EC:1.1.1.6); K00005 glycerol dehydrogenase [EC:1.1.1.6]	glycerol dehydrogenase	Energy production and conversion	Not in CyOGs	no	187	300	204.5	0.25	0.75	0.5	0.540142	0.0685481	0.224389
Synpcc7942_1654	Synpcc7942_1654				hypothetical protein	hypothetical protein	Not in COGs	Not in CyOGs	yes	90	57.5	30	0.83	-0.42	-1.25	0.0473281	0.310714	0.00307189
Synpcc7942_1655	Synpcc7942_1655				hypothetical protein	hypothetical protein	Not in COGs	Not in CyOGs	no	64	56	65	0.26	0.31	0.04	0.521709	0.456407	0.918494
Synpcc7942_1656	Synpcc7942_1656	K03782	K03782	katG	catalase/peroxidase HPI (EC:1.11.1.6); K03782 catalase-peroxidase [EC:1.11.1.21]	catalase/peroxidase HPI	Inorganic ion transport and metabolism	Not in CyOGs	no	526.5	442	896	-0.66	-0.18	0.47	0.109984	0.652454	0.249321
Synpcc7942_1657	Synpcc7942_1657				hypothetical protein	hypothetical protein	Not in COGs	Not in CyOGs	no	81	110	93	0.09	0.09	0	0.827318	0.820718	0.993702
Synpcc7942_1658	Synpcc7942_1658	K08983	K08983		hypothetical protein; K08983 putative membrane protein	hypothetical protein	Function unknown	Not in CyOGs	no	93	61.5	45	0.17	-0.89	-1.06	0.68323	0.0326823	0.0116255
Synpcc7942_1659	Synpcc7942_1659			nfsB	nitroreductase	nitroreductase	Energy production and conversion	Not in CyOGs	yes	225.5	252.5	95	1.12	0.36	-0.76	0.00718002	0.382637	0.0662865
Synpcc7942_1660	Synpcc7942_1660	K10716	K10716		potassium channel protein; K10716 voltage-gated potassium channel	potassium channel protein	Inorganic ion transport and metabolism	Not in CyOGs	yes	59	41	16.5	1.28	-0.24	-1.52	0.00237499	0.566914	0.000347281
Synpcc7942_1661	Synpcc7942_1661				hypothetical protein	hypothetical protein	Not in COGs	Not in CyOGs	yes	295.5	367.5	101.5	2.31	0.92	-1.39	7.78938e-08	0.0263441	0.000851826
Synpcc7942_1662	Synpcc7942_1662	K01883	K01883	cysS	cysS; cysteinyl-tRNA synthetase (EC:6.1.1.16); K01883 cysteinyl-tRNA synthetase [EC:6.1.1.16]	cysteinyl-tRNA synthetase	Translation	Not in CyOGs	no	47	44	39.5	0.52	0.08	-0.44	0.20348	0.844781	0.281405
Synpcc7942_1663	Synpcc7942_1663				hypothetical protein	hypothetical protein	Not in COGs	Not in CyOGs	yes	40	36.5	23.5	0.49	-0.69	-1.18	0.245964	0.0991458	0.00569213
Synpcc7942_1664	Synpcc7942_1664				hypothetical protein	hypothetical protein	Not in COGs	Not in CyOGs	no	46	35.5	31.5	-0.08	-0.75	-0.67	0.858171	0.0800114	0.12138
Synpcc7942_1665	Synpcc7942_1665	K00540	K00540	ycjS	oxidoreductase; K00540 [EC:1.-.-.-]	probable oxidoreductase	General function prediction only	Not in CyOGs	no	35	20	18	-0.14	-0.73	-0.58	0.727232	0.0789894	0.160001
Synpcc7942_1666	Synpcc7942_1666	K07054	K07054	ypfJ	hypothetical protein; K07054	hypothetical protein	Not in COGs	Not in CyOGs	no	181	172.5	264	-0.66	0.23	0.89	0.107194	0.57412	0.0305814
Synpcc7942_1667	Synpcc7942_1667	K01925	K01925	murD	murD; UDP-N-acetylmuramoyl-L-alanyl-D-glutamate synthetase (EC:6.3.2.9); K01925 UDP-N-acetylmuramoylalanine--D-glutamate ligase [EC:6.3.2.9]	UDP-N-acetylmuramoyl-L-alanyl-D-glutamate synthetase	Cell wall/membrane biogenesis	Not in CyOGs	yes	43	26.5	19	0.92	-0.29	-1.21	0.0274362	0.474655	0.00379671
Synpcc7942_1668	Synpcc7942_1668	K01546	K01546	kdpA	potassium-transporting ATPase subunit A (EC:3.6.3.12); K01546 K+-transporting ATPase ATPase A chain [EC:3.6.3.12]	potassium-transporting ATPase subunit A	Not in COGs	Not in CyOGs	yes	71	94.5	27	2.15	0.61	-1.53	5.28177e-07	0.134385	0.000265699
Synpcc7942_1669	Synpcc7942_1669	K01547	K01547	kdpB	potassium-transporting ATPase subunit B (EC:3.6.3.12); K01547 K+-transporting ATPase ATPase B chain [EC:3.6.3.12]	potassium-transporting ATPase subunit B	Inorganic ion transport and metabolism	Not in CyOGs	yes	23.5	38	12	1.52	0.15	-1.37	0.000314222	0.719395	0.00109715
Synpcc7942_1670	Synpcc7942_1670				hypothetical protein	hypothetical protein	Not in COGs	Not in CyOGs	yes	30.5	29.5	11	1.21	-0.58	-1.79	0.0114119	0.180828	0.00017664
Synpcc7942_1671	Synpcc7942_1671	K01548	K01548	kdpC	potassium-transporting ATPase subunit C (EC:3.6.3.12); K01548 K+-transporting ATPase ATPase C chain [EC:3.6.3.12]	potassium-transporting ATPase, C subunit	Inorganic ion transport and metabolism	Not in CyOGs	no	59	68.5	32	0.88	0.35	-0.53	0.0355667	0.397851	0.204237
Synpcc7942_1672	Synpcc7942_1672	K07260	K07260		M15B family D-Ala-D-Ala carboxypeptidase VanY; K07260 D-alanyl-D-alanine carboxypeptidase [EC:3.4.16.4]	vanY D-Ala-D-Ala carboxypeptidase. Metallo peptidase. MEROPS family M15B	Not in COGs	Not in CyOGs	no	157.5	155.5	124	0.32	0.32	0	0.431977	0.430654	0.998615
Synpcc7942_1673	Synpcc7942_1673				hypothetical protein	hypothetical protein	Not in COGs	Not in CyOGs	yes	67	147	117	0.77	1.48	0.7	0.0607006	0.000425469	0.0894427
Synpcc7942_1674	Synpcc7942_1674				hypothetical protein	hypothetical protein	Not in COGs	Not in CyOGs	yes	506	2591	2294.5	0.56	2.34	1.77	0.168639	5.06536e-08	2.49824e-05
Synpcc7942_1675	Synpcc7942_1675				hypothetical protein	hypothetical protein	Not in COGs	Not in CyOGs	no	285.5	419	418	-0.2	0.06	0.25	0.630462	0.886994	0.533396
Synpcc7942_1676	Synpcc7942_1676				hypothetical protein	hypothetical protein	Not in COGs	Not in CyOGs	no	57	126	113.5	-0.19	0.85	1.03	0.647685	0.0409254	0.0128848
Synpcc7942_1677	Synpcc7942_1677				hypothetical protein	hypothetical protein	Amino acid transport and metabolism	Not in CyOGs	no	97	93	84	-0.09	0.19	0.28	0.832824	0.640174	0.497979
Synpcc7942_1678	Synpcc7942_1678				hypothetical protein	hypothetical protein	Not in COGs	Photosystem II	no	341	323	486.5	-0.61	0.25	0.86	0.138158	0.545491	0.0377668
Synpcc7942_1679	Synpcc7942_1679	K08903	K08903		photosystem II reaction center protein Psb28; K08903 photosystem II 13kDa protein	photosystem II reaction center W protein	Not in COGs	Photosystem II	no	287.5	312.5	467	-0.13	0.07	0.21	0.745879	0.857108	0.614485
Synpcc7942_1680	Synpcc7942_1680	K02045	K02045	cysA	sulfate transport system permease 1; K02045 sulfate transport system ATP-binding protein [EC:3.6.3.25]	Sulphate transport system permease protein 1	Inorganic ion transport and metabolism	Not in CyOGs	yes	98	69	232.5	-1.4	-0.46	0.95	0.000775149	0.267245	0.0218703
Synpcc7942_1681	Synpcc7942_1681	K02048	K02048		thiosulfate-binding protein; K02048 sulfate transport system substrate-binding protein	Thiosulphate-binding protein	Inorganic ion transport and metabolism	Not in CyOGs	no	68	93	113	-0.41	-0.04	0.37	0.314421	0.914018	0.36903
Synpcc7942_1682	Synpcc7942_1682	K02046	K02046	cysU	sulfate transport system permease 2; K02046 sulfate transport system permease protein	Sulphate transport system permease protein 2	Posttranslational modification, protein turnover, chaperones	Not in CyOGs	no	62.5	61	88	-0.81	-0.47	0.34	0.0493338	0.252384	0.40605
Synpcc7942_1683	Synpcc7942_1683				hypothetical protein	hypothetical protein	Inorganic ion transport and metabolism	Not in CyOGs	yes	92	42.5	153	-2.1	-0.91	1.18	1.14085e-06	0.0292038	0.00481598
Synpcc7942_1684	Synpcc7942_1684				Crp/Fnr family transcriptional regulator	putative transcriptional regulator, Crp/Fnr family	Signal transduction mechanisms	Not in CyOGs	yes	201	84	245	-1.54	-0.9	0.64	0.000234207	0.0297199	0.117564
Synpcc7942_1685	Synpcc7942_1685	K02047	K02047	cysW	sulfate transport system permease 2; K02047 sulfate transport system permease protein	Sulphate transport system permease protein 2	Inorganic ion transport and metabolism	Not in CyOGs	yes	129.5	63	216	-1.32	-0.81	0.51	0.00156227	0.0491512	0.217671
Synpcc7942_1686	Synpcc7942_1686	K02048	K02048		thiosulfate-binding protein; K02048 sulfate transport system substrate-binding protein	Thiosulphate-binding protein	Inorganic ion transport and metabolism	Not in CyOGs	yes	59	32.5	18	1.22	-0.62	-1.84	0.0036781	0.135798	1.7021e-05
Synpcc7942_1687	Synpcc7942_1687	K02046	K02046		Sulfate ABC transporter permease CysT; K02046 sulfate transport system permease protein	Sulfate ABC transporter, permease protein CysT	Posttranslational modification, protein turnover, chaperones	Not in CyOGs	yes	38	38	10.5	1.67	-0.6	-2.27	0.000100009	0.147379	2.04314e-07
Synpcc7942_1688	Synpcc7942_1688	K02047	K02047		Sulfate ABC transporter permease CysW; K02047 sulfate transport system permease protein	Sulfate ABC transporter, permease protein CysW	Inorganic ion transport and metabolism	Not in CyOGs	yes	20.5	17.5	5.5	1.4	-0.8	-2.2	0.00132816	0.0552611	7.08538e-07
Synpcc7942_1689	Synpcc7942_1689	K01011	K01011	sseA	rhodanese-like protein; K01011 thiosulfate/3-mercaptopyruvate sulfurtransferase [EC:2.8.1.1 2.8.1.2]	Rhodanese-like	Inorganic ion transport and metabolism	Not in CyOGs	yes	71.5	30	104	-2.08	-1.08	1	1.09313e-06	0.00942506	0.0155693
Synpcc7942_1690	Synpcc7942_1690				hypothetical protein	hypothetical protein	Not in COGs	Not in CyOGs	no	82.5	49.5	42	0.17	-0.45	-0.62	0.693151	0.279606	0.143526
Synpcc7942_1691	Synpcc7942_1691	K07112	K07112		hypothetical protein; K07112	hypothetical protein	Not in COGs	Not in CyOGs	no	34.5	22.5	34	-0.14	-0.28	-0.14	0.732075	0.490992	0.730033
Synpcc7942_1692	Synpcc7942_1692	K07448	K07448	mrr	mrr restriction system protein; K07448 restriction system protein	mrr restriction system protein	Defense mechanisms	Not in CyOGs	yes	43	26	22	0.63	-0.49	-1.12	0.13258	0.233448	0.00769761
Synpcc7942_1693	Synpcc7942_1693				response regulator receiver domain-containing protein	response regulator receiver domain protein (CheY-like)	Not in COGs	Not in CyOGs	no	32	47	42	0.02	0.12	0.09	0.953199	0.781728	0.828293
Synpcc7942_1694	Synpcc7942_1694	K02469	K02469		DNA topoisomerase IV subunit A (EC:5.99.1.3); K02469 DNA gyrase subunit A [EC:5.99.1.3]	DNA topoisomerase IV subunit A	Replication, recombination and repair	Not in CyOGs	yes	33.5	22.5	15	0.31	-0.93	-1.25	0.444908	0.0244639	0.00285122
Synpcc7942_1695	Synpcc7942_1695				hypothetical protein	hypothetical protein	Cell wall/membrane biogenesis	Not in CyOGs	no	69	47	26	0.58	-0.42	-1	0.15825	0.308028	0.0159599
Synpcc7942_1696	Synpcc7942_1696	K06911	K06911	yhhW	hypothetical protein; K06911	hypothetical protein	General function prediction only	Not in CyOGs	no	181.5	141	148	-0.1	-0.05	0.05	0.802502	0.900948	0.899954
Synpcc7942_1697	Synpcc7942_1697				CDGSH type Zn-finger protein	Zn-finger, CDGSH type	Function unknown	Not in CyOGs	no	66.5	52	44	0.71	0.05	-0.66	0.0936836	0.906373	0.119061
Synpcc7942_1698	Synpcc7942_1698			ytfH	transcriptional regulator	putative transcriptional regulator	Transcription	Not in CyOGs	no	95.5	138	236.5	-0.4	0.62	1.03	0.325069	0.131248	0.0134281
Synpcc7942_1699	Synpcc7942_1699	K03327	K03327	mdtK	MATE efflux family protein; K03327 multidrug resistance protein, MATE family	MATE efflux family protein	Defense mechanisms	Not in CyOGs	no	43.5	59	40	0.38	-0.04	-0.42	0.357922	0.919487	0.308023
Synpcc7942_1700	Synpcc7942_1700	K02377	K02377	fcl	GDP-fucose synthetase NAD dependent epimerase/dehydratase; K02377 GDP-L-fucose synthase [EC:1.1.1.271]	GDP-fucose synthetase NAD dependent epimerase/dehydratase	Cell wall/membrane biogenesis	Not in CyOGs	yes	23.5	19	10	0.6	-0.81	-1.41	0.156923	0.0505827	0.000937609
Synpcc7942_1701	Synpcc7942_1701				hypothetical protein	hypothetical protein	Not in COGs	Not in CyOGs	no	103	89	56.5	0.4	-0.08	-0.48	0.327244	0.845588	0.241045
Synpcc7942_1702	Synpcc7942_1702				hypothetical protein	hypothetical protein	Not in COGs	Not in CyOGs	no	107.5	94	97.5	-0.08	0.15	0.23	0.850897	0.712487	0.58007
Synpcc7942_1703	Synpcc7942_1703	K01191	K01191	mngB	alpha-mannosidase; K01191 alpha-mannosidase [EC:3.2.1.24]	putative alpha-mannosidase	Carbohydrate transport and metabolism	Not in CyOGs	no	66	79.5	84.5	0.37	0.5	0.12	0.361345	0.223717	0.760193
Synpcc7942_1704	Synpcc7942_1704				hypothetical protein	hypothetical protein	Not in COGs	Not in CyOGs	no	59.5	58.5	88.5	-0.24	0.09	0.32	0.562464	0.832705	0.429996
Synpcc7942_1705	Synpcc7942_1705	K02710	K02710		psbI; photosystem II reaction center I protein I; K02710 photosystem II PsbI protein	photosystem II reaction center I protein PsbI	Not in COGs	Photosystem II	no	2858	5873	3312	0.63	0.58	-0.05	0.122785	0.157054	0.896758
Synpcc7942_1706	Synpcc7942_1706				hypothetical protein	hypothetical protein	Cell wall/membrane biogenesis	Not in CyOGs	no	95	199.5	97	0.74	0.7	-0.04	0.071722	0.089722	0.915498
Synpcc7942_1707	Synpcc7942_1707				hypothetical protein	cell division protein Ftn6 hypothetical protein	Not in COGs	Not in CyOGs	yes	36	66	15.5	1.83	1	-0.83	2.34844e-05	0.01733	0.0505331
Synpcc7942_1708	Synpcc7942_1708	K01414	K01414	prlC	oligopeptidase A (EC:3.4.24.70); K01414 oligopeptidase A [EC:3.4.24.70]	oligopeptidase A. Metallo peptidase. MEROPS family M03A	Amino acid transport and metabolism	Not in CyOGs	yes	46.5	35	16	1.02	-0.17	-1.19	0.013847	0.685673	0.00436537
Synpcc7942_1709	Synpcc7942_1709	K06883	K06883		small GTP-binding protein domain-containing protein; K06883	Small GTP-binding protein domain	General function prediction only	Not in CyOGs	no	52	43	56.5	0.05	0.01	-0.04	0.897108	0.972291	0.924655
Synpcc7942_1710	Synpcc7942_1710	K03060	K03060		DNA-directed RNA polymerase subunit omega (EC:2.7.7.6); K03060 DNA-directed RNA polymerase subunit omega [EC:2.7.7.6]	DNA-directed RNA polymerase subunit omega	Transcription	Not in CyOGs	yes	263	686	727.5	0.28	1.24	0.96	0.501336	0.00294272	0.0202217
Synpcc7942_1711	Synpcc7942_1711				hypothetical protein	hypothetical protein	Not in COGs	Not in CyOGs	no	88	209.5	143.5	0.36	0.83	0.46	0.374014	0.0454223	0.262822
Synpcc7942_1712	Synpcc7942_1712				hypothetical protein	hypothetical protein	Not in COGs	Not in CyOGs	yes	44	39.5	18.5	0.76	-0.69	-1.45	0.0759517	0.099726	0.000797873
Synpcc7942_1713	Synpcc7942_1713				hydrocarbon oxygenase MocD	probable hydrocarbon oxygenase MocD	Lipid transport and metabolism	Not in CyOGs	yes	99	169.5	43.5	1.68	0.99	-0.68	6.94283e-05	0.0164124	0.0977937
Synpcc7942_1714	Synpcc7942_1714	K00641	K00641		hypothetical protein; K00641 homoserine O-acetyltransferase [EC:2.3.1.31]	hypothetical protein	Amino acid transport and metabolism	Not in CyOGs	yes	76.5	39.5	16.5	1.19	-0.63	-1.83	0.00451586	0.124545	1.8641e-05
Synpcc7942_1715	Synpcc7942_1715	K00761	K00761	upp	upp; uracil phosphoribosyltransferase (EC:2.4.2.9); K00761 uracil phosphoribosyltransferase [EC:2.4.2.9]	uracil phosphoribosyltransferase	Nucleotide transport and metabolism	Not in CyOGs	no	51	43.5	40	0.55	0.1	-0.45	0.182585	0.806116	0.276196
Synpcc7942_1716	Synpcc7942_1716				PAS/PAC sensor-containing diguanylate cyclase/phosphodiesterase	diguanylate cyclase/phosphodiesterase with PAS/PAC sensor(s)	Signal transduction mechanisms	Not in CyOGs	yes	177	451.5	394	0.57	1.45	0.88	0.163425	0.000488957	0.0321112
Synpcc7942_1717	Synpcc7942_1717	K11473	K11473	glcF	glycolate oxidase subunit (Fe-S) protein; K11473 glycolate oxidase iron-sulfur subunit	glycolate oxidase subunit (Fe-S) protein	Energy production and conversion	Not in CyOGs	no	53.5	78.5	60.5	0.21	0.11	-0.09	0.613587	0.781495	0.819735
Synpcc7942_1718	Synpcc7942_1718	K11472	K11472	glcE	glycolate oxidase subunit GlcE; K11472 glycolate oxidase FAD binding subunit	glycolate oxidase subunit GlcE	Energy production and conversion	Not in CyOGs	no	53.5	50	47.5	-0.23	-0.44	-0.21	0.582397	0.288146	0.608382
Synpcc7942_1719	Synpcc7942_1719	K00031	K00031	icd	isocitrate dehydrogenase (EC:1.1.1.42); K00031 isocitrate dehydrogenase [EC:1.1.1.42]	isocitrate dehydrogenase	Energy production and conversion	Not in CyOGs	no	187	203	139	0.25	0.35	0.1	0.537721	0.387619	0.804038
Synpcc7942_1720	Synpcc7942_1720				hypothetical protein	hypothetical protein	Not in COGs	Not in CyOGs	no	191.5	315	215	0.48	0.97	0.48	0.240441	0.0194142	0.238976
Synpcc7942_1721	Synpcc7942_1721				PBS lyase	PBS lyase HEAT-like repeat	Energy production and conversion	Not in CyOGs	no	152	79.5	220	-1.04	-0.79	0.25	0.012112	0.0561591	0.539361
Synpcc7942_1722	Synpcc7942_1722	K02048	K02048	sbp	thiosulfate-binding protein; K02048 sulfate transport system substrate-binding protein	Thiosulphate-binding protein	Inorganic ion transport and metabolism	Not in CyOGs	no	76.5	64	55	0.57	-0.07	-0.64	0.16519	0.859011	0.118101
Synpcc7942_1723	Synpcc7942_1723				carotene isomerase	carotene isomerase	Secondary metabolites biosynthesis, transport and catabolism	Carotenoids	no	70	102.5	64	0.52	0.08	-0.44	0.205534	0.845932	0.283326
Synpcc7942_1724	Synpcc7942_1724				hypothetical protein	hypothetical protein	Not in COGs	Not in CyOGs	no	283	601	256	0.92	0.64	-0.27	0.0263987	0.117908	0.503261
Synpcc7942_1725	Synpcc7942_1725			yjiR	GntR family transcriptional regulator	transcriptional regulator, GntR family	Transcription	Not in CyOGs	no	91.5	85.5	61.5	0.19	0	-0.19	0.645755	0.998588	0.647106
Synpcc7942_1726	Synpcc7942_1726	K03101	K03101	lspA	lspA; lipoprotein signal peptidase (EC:3.4.23.36); K03101 signal peptidase II [EC:3.4.23.36]	lipoprotein signal peptidase	Cell wall/membrane biogenesis	Not in CyOGs	no	94	77	89.5	-0.3	-0.04	0.27	0.462013	0.931263	0.516302
Synpcc7942_1727	Synpcc7942_1727	K03523	K03523		BioY protein; K03523 biotin transport system substrate-specific component	BioY protein	General function prediction only	Not in CyOGs	no	83	72.5	98	0.02	0.19	0.16	0.957287	0.649826	0.689447
Synpcc7942_1728	Synpcc7942_1728				hypothetical protein	hypothetical protein	Not in COGs	Not in CyOGs	no	44.5	40.5	28.5	0.83	0.06	-0.77	0.0472536	0.875189	0.0673594
Synpcc7942_1729	Synpcc7942_1729	K07646	K07646	kdpD	potassium-transporting ATPase D chain; K07646 two-component system, OmpR family, sensor histidine kinase KdpD [EC:2.7.13.3]	potassium-transporting ATPase D chain	Signal transduction mechanisms	Not in CyOGs	yes	29	45.5	15.5	1.38	0.09	-1.29	0.00110376	0.834277	0.00218932
Synpcc7942_1730	Synpcc7942_1730				hypothetical protein	hypothetical protein	Not in COGs	Not in CyOGs	no	74	86	66.5	0.05	-0.19	-0.24	0.905377	0.648248	0.566171
Synpcc7942_1731	Synpcc7942_1731	K07101	K07101		hypothetical protein; K07101	hypothetical protein	General function prediction only	Not in CyOGs	no	65.5	35	34.5	-0.29	-0.79	-0.5	0.478567	0.0560751	0.229601
[truncated: 933 more rows]

## Sheet: GO enrichment analysis
	GOBPID	Pvalue	OddsRatio	ExpCount	Count	Size	Term				GOBPID	Pvalue	OddsRatio	ExpCount	Count	Size	Term
[truncated: 52 more rows]
